# Supplementary material for: Genetic and Phenotype Analysis of a Chinese Cohort of Infants and Children With Epilepsy
Source: Front Genet. 2022 Apr 27;13:869210. doi: 10.3389/fgene.2022.869210 (PMC9091957; doi:10.3389/fgene.2022.869210)
Supplement: Supplementary file 1 [file Table2.XLSX]

## Sheet: Table S2
Table S2 Phenotypic distribution of diagnosed and undiagnosed patients.
Diagnosed patients				Undiagnosed patients
HPOID	Name	Number	Frequency	HPOID	Name	Number	Frequency
HP:0001250	Seizures	135	0.250929	HP:0001250	Seizures	125	0.352113
HP:0002353	EEG abnormality	21	0.0390335	HP:0001281	Tetany	23	0.0647887
HP:0001281	Tetany	18	0.0334572	HP:0000750	Delayed speech and language development	10	0.028169
HP:0001249	Intellectual disability	13	0.0241636	HP:0002353	EEG abnormality	10	0.028169
HP:0002333	Motor deterioration	11	0.0204461	HP:0001945	Fever	9	0.0253521
HP:0000750	Delayed speech and language development	9	0.0167286	HP:0002373	Febrile seizures	8	0.0225352
HP:0001945	Fever	8	0.0148699	HP:0011947	Respiratory tract infection	7	0.0197183
HP:0002090	Pneumonia	8	0.0148699	HP:0012469	Infantile spasms	7	0.0197183
HP:0001942	Metabolic acidosis	7	0.0130112	HP:0001263	Global developmental delay	6	0.0169014
HP:0001263	Global developmental delay	7	0.0130112	HP:0001249	Intellectual disability	4	0.0112676
HP:0002373	Febrile seizures	6	0.0111524	HP:0001903	Anemia	4	0.0112676
HP:0001903	Anemia	6	0.0111524	HP:0001943	Hypoglycemia	4	0.0112676
HP:0012469	Infantile spasms	6	0.0111524	HP:0012735	Cough	4	0.0112676
HP:0001252	Muscular hypotonia	5	0.00929368	HP:0001252	Muscular hypotonia	3	0.0084507
HP:0001298	Encephalopathy	5	0.00929368	HP:0001298	Encephalopathy	3	0.0084507
HP:0002013	Vomiting	5	0.00929368	HP:0002090	Pneumonia	3	0.0084507
HP:0002133	Status epilepticus	5	0.00929368	HP:0002333	Motor deterioration	3	0.0084507
HP:0003073	Hypoalbuminemia	5	0.00929368	HP:0200134	Epileptic encephalopathy	3	0.0084507
HP:0012704	Widened subarachnoid space	5	0.00929368	HP:0000726	Dementia	2	0.0056338
HP:0200134	Epileptic encephalopathy	5	0.00929368	HP:0000952	Jaundice	2	0.0056338
HP:0003593	Infantile onset	4	0.00743494	HP:0001302	Pachygyria	2	0.0056338
HP:0006872	Cerebral hypoplasia	4	0.00743494	HP:0001629	Ventricular septal defect	2	0.0056338
HP:0012387	Bronchitis	4	0.00743494	HP:0001631	Defect in the atrial septum	2	0.0056338
HP:0001410	Decreased liver function	4	0.00743494	HP:0001882	Leukopenia	2	0.0056338
HP:0001655	Patent foramen ovale	4	0.00743494	HP:0002014	Diarrhea	2	0.0056338
HP:0002500	Abnormality of the cerebral white matter	4	0.00743494	HP:0002079	Hypoplasia of the corpus callosum	2	0.0056338
HP:0012448	Delayed myelination	3	0.00557621	HP:0002194	Delayed gross motor development	2	0.0056338
HP:0000364	Hearing abnormality	3	0.00557621	HP:0002383	Encephalitis	2	0.0056338
HP:0000496	Abnormality of eye movement	3	0.00557621	HP:0002540	Inability to walk	2	0.0056338
HP:0001643	Patent ductus arteriosus	3	0.00557621	HP:0003593	Infantile onset	2	0.0056338
HP:0002014	Diarrhea	3	0.00557621	HP:0006872	Cerebral hypoplasia	2	0.0056338
HP:0002094	Dyspnea	3	0.00557621	HP:0006956	Dilation of lateral ventricles	2	0.0056338
HP:0002170	Intracranial hemorrhage	3	0.00557621	HP:0011171	Simple febrile seizures	2	0.0056338
HP:0002878	Respiratory failure	3	0.00557621	HP:0012448	Delayed myelination	2	0.0056338
HP:0003265	Neonatal hyperbilirubinemia	3	0.00557621	HP:0000006	Autosomal dominant inheritance	1	0.0028169
HP:0008360	Neonatal hypoproteinemia	3	0.00557621	HP:0000252	Microcephaly	1	0.0028169
HP:0011182	Epileptiform EEG discharges	3	0.00557621	HP:0000286	Epicanthus	1	0.0028169
HP:0012735	Cough	3	0.00557621	HP:0000316	Hypertelorism	1	0.0028169
HP:0025401	Staring gaze	3	0.00557621	HP:0000324	Facial asymmetry	1	0.0028169
HP:0002194	Delayed gross motor development	2	0.00371747	HP:0000365	Hearing impairment	1	0.0028169
HP:0000252	Microcephaly	2	0.00371747	HP:0000369	Low-set ears	1	0.0028169
HP:0000951	Abnormality of the skin	2	0.00371747	HP:0000402	Stenosis of the external auditory canal	1	0.0028169
HP:0000952	Jaundice	2	0.00371747	HP:0000685	Hypoplasia of teeth	1	0.0028169
HP:0001265	Hyporeflexia	2	0.00371747	HP:0000729	Autistic behavior	1	0.0028169
HP:0001276	Hypertonia	2	0.00371747	HP:0000735	Impaired social interactions	1	0.0028169
HP:0001396	Cholestasis	2	0.00371747	HP:0000821	Hypothyroidism	1	0.0028169
HP:0001873	Thrombocytopenia	2	0.00371747	HP:0000842	Hyperinsulinemia	1	0.0028169
HP:0001943	Hypoglycemia	2	0.00371747	HP:0000951	Abnormality of the skin	1	0.0028169
HP:0001998	Neonatal hypoglycemia	2	0.00371747	HP:0000953	Hyperpigmentation of the skin	1	0.0028169
HP:0002063	Rigidity	2	0.00371747	HP:0001028	Hemangioma	1	0.0028169
HP:0002151	Increased serum lactate	2	0.00371747	HP:0001052	Nevus flammeus	1	0.0028169
HP:0002181	Cerebral edema	2	0.00371747	HP:0001167	Abnormality of finger	1	0.0028169
HP:0002187	Intellectual disability, profound	2	0.00371747	HP:0001254	Lethargy	1	0.0028169
HP:0002240	Hepatomegaly	2	0.00371747	HP:0001259	Coma	1	0.0028169
HP:0002342	Intellectual disability, moderate	2	0.00371747	HP:0001269	Hemiparesis	1	0.0028169
HP:0002573	Hematochezia	2	0.00371747	HP:0001274	Agenesis of corpus callosum	1	0.0028169
HP:0002876	Episodic tachypnea	2	0.00371747	HP:0001287	Meningitis	1	0.0028169
HP:0002917	Hypomagnesemia	2	0.00371747	HP:0001344	Absent speech	1	0.0028169
HP:0004360	Abnormality of acid-base homeostasis	2	0.00371747	HP:0001350	Slurred speech	1	0.0028169
HP:0004387	Enterocolitis	2	0.00371747	HP:0001417	X-linked inheritance	1	0.0028169
HP:0004395	Malnutrition	2	0.00371747	HP:0001638	Cardiomyopathy	1	0.0028169
HP:0008872	Feeding difficulties in infancy	2	0.00371747	HP:0001640	Cardiomegaly	1	0.0028169
HP:0008897	Postnatal growth retardation	2	0.00371747	HP:0001655	Patent foramen ovale	1	0.0028169
HP:0010533	Spasmus nutans	2	0.00371747	HP:0001875	Neutropenia	1	0.0028169
HP:0010862	Delayed fine motor development	2	0.00371747	HP:0001928	Abnormality of coagulation	1	0.0028169
HP:0011171	Simple febrile seizures	2	0.00371747	HP:0001946	Ketosis	1	0.0028169
HP:0011344	Severe global developmental delay	2	0.00371747	HP:0001961	Hypoplastic heart	1	0.0028169
HP:0011948	Acute respiratory tract infection	2	0.00371747	HP:0001987	Hyperammonemia	1	0.0028169
HP:0025356	Pschomotor retardation	2	0.00371747	HP:0002013	Vomiting	1	0.0028169
HP:0032245	Abnormal metabolism	2	0.00371747	HP:0002121	Absence seizures	1	0.0028169
HP:0001270	Motor delay	2	0.00371747	HP:0002133	Status epilepticus	1	0.0028169
HP:0001601	Laryngomalacia	2	0.00371747	HP:0002151	Increased serum lactate	1	0.0028169
HP:0001612	Weak cry	2	0.00371747	HP:0002167	Neurological speech impairment	1	0.0028169
HP:0012434	Delayed social development	2	0.00371747	HP:0002181	Cerebral edema	1	0.0028169
HP:0100033	Tics	2	0.00371747	HP:0002243	Protein-losing enteropathy	1	0.0028169
HP:0000069	Abnormality of the ureter	1	0.00185874	HP:0002315	Headache	1	0.0028169
HP:0000157	Abnormality of the tongue	1	0.00185874	HP:0002342	Intellectual disability, moderate	1	0.0028169
HP:0000411	Protruding ear	1	0.00185874	HP:0002371	Loss of speech	1	0.0028169
HP:0000504	Abnormality of vision	1	0.00185874	HP:0002453	Abnormality of the globus pallidus	1	0.0028169
HP:0000574	Thick eyebrow	1	0.00185874	HP:0002500	Abnormality of the cerebral white matter	1	0.0028169
HP:0000649	Abnormality of vision evoked potentials	1	0.00185874	HP:0002518	Abnormality of the periventricular white matter	1	0.0028169
HP:0000707	Abnormality of the nervous system	1	0.00185874	HP:0002527	Falls	1	0.0028169
HP:0000717	Autism	1	0.00185874	HP:0002721	Immunodeficiency	1	0.0028169
HP:0000726	Dementia	1	0.00185874	HP:0002901	Hypocalcemia	1	0.0028169
HP:0000733	Stereotypic behavior	1	0.00185874	HP:0002902	Hyponatremia	1	0.0028169
HP:0000735	Impaired social interactions	1	0.00185874	HP:0002960	Autoimmunity	1	0.0028169
HP:0000736	Short attention span	1	0.00185874	HP:0003265	Neonatal hyperbilirubinemia	1	0.0028169
HP:0000752	Hyperactivity	1	0.00185874	HP:0003808	Abnormal muscle tone	1	0.0028169
HP:0000957	Cafe-au-lait spot	1	0.00185874	HP:0004360	Abnormality of acid-base homeostasis	1	0.0028169
HP:0000961	Cyanosis	1	0.00185874	HP:0004395	Malnutrition	1	0.0028169
HP:0000964	Eczema	1	0.00185874	HP:0005961	Hypoargininemia	1	0.0028169
HP:0001028	Hemangioma	1	0.00185874	HP:0006554	Acute hepatic failure	1	0.0028169
HP:0001063	Acrocyanosis	1	0.00185874	HP:0007018	Attention deficit hyperactivity disorder	1	0.0028169
HP:0001067	Neurofibromas	1	0.00185874	HP:0007039	Symmetric lesions of the basal ganglia	1	0.0028169
HP:0001188	Hand clenching	1	0.00185874	HP:0008897	Postnatal growth retardation	1	0.0028169
HP:0001251	Ataxia	1	0.00185874	HP:0009098	Chronic oral candidiasis	1	0.0028169
HP:0001254	Lethargy	1	0.00185874	HP:0009719	Hypomelanotic macules	1	0.0028169
HP:0001302	Pachygyria	1	0.00185874	HP:0009900	Unilateral deafness	1	0.0028169
HP:0001321	Cerebellar hypoplasia	1	0.00185874	HP:0010533	Spasmus nutans	1	0.0028169
HP:0001324	Muscle weakness	1	0.00185874	HP:0010864	Intellectual disability, severe	1	0.0028169
HP:0001342	Cerebral hemorrhage	1	0.00185874	HP:0011097	Epileptic spasms	1	0.0028169
HP:0001482	Subcutaneous nodule	1	0.00185874	HP:0011110	Tonsillitis	1	0.0028169
HP:0001510	Growth delay	1	0.00185874	HP:0011172	Complex febrile seizures	1	0.0028169
HP:0001626	Abnormality of the cardiovascular system	1	0.00185874	HP:0011182	Epileptiform EEG discharges	1	0.0028169
HP:0001631	Defect in the atrial septum	1	0.00185874	HP:0011338	Abnormality of mouth shape	1	0.0028169
HP:0001641	Abnormality of the pulmonary valve	1	0.00185874	HP:0012387	Bronchitis	1	0.0028169
HP:0001742	Nasal obstruction	1	0.00185874	HP:0012393	Allergy	1	0.0028169
HP:0001756	Vestibular hypofunction	1	0.00185874	HP:0012447	Abnormal myelination	1	0.0028169
HP:0001762	Talipes equinovarus	1	0.00185874	HP:0012704	Widened subarachnoid space	1	0.0028169
HP:0001946	Ketosis	1	0.00185874	HP:0025119	Violet lip discoloration	1	0.0028169
HP:0001987	Hyperammonemia	1	0.00185874	HP:0025401	Staring gaze	1	0.0028169
HP:0002059	Cerebral atrophy	1	0.00185874	HP:0025439	Pharyngitis	1	0.0028169
HP:0002092	Pulmonary hypertension	1	0.00185874	HP:0030047	Abnormality of lateral ventricle	1	0.0028169
HP:0002121	Absence seizures	1	0.00185874	HP:0030788	Impacted cerumen	1	0.0028169
HP:0002138	Subarachnoid hemorrhage	1	0.00185874	HP:0030829	Abnormal breath sound	1	0.0028169
HP:0002148	Hypophosphatemia	1	0.00185874	HP:0032436	Abnormal C-reactive protein level	1	0.0028169
HP:0002307	Drooling	1	0.00185874	HP:0040155	Elevated urinary -hydroxybutyric acid	1	0.0028169
HP:0002317	Unsteady gait	1	0.00185874	HP:0040195	Decreased head circumference	1	0.0028169
HP:0002352	Leukoencephalopathy	1	0.00185874	HP:0040197	Encephalomalacia	1	0.0028169
HP:0002357	Dysphasia	1	0.00185874	HP:0040293	Right hemiplegia	1	0.0028169
HP:0002383	Encephalitis	1	0.00185874	HP:0200017	Cerebral white matter agenesis	1	0.0028169
HP:0002384	Focal seizures with impairment of consciousness or awareness	1	0.00185874
HP:0002540	Inability to walk	1	0.00185874
HP:0002637	Cerebral ischemia	1	0.00185874
HP:0002719	Recurrent infections	1	0.00185874
HP:0002721	Immunodeficiency	1	0.00185874
HP:0002900	Hypokalemia	1	0.00185874
HP:0002901	Hypocalcemia	1	0.00185874
HP:0002902	Hyponatremia	1	0.00185874
HP:0002904	Hyperbilirubinemia	1	0.00185874
HP:0002910	Elevated hepatic transaminases	1	0.00185874
HP:0002912	Methylmalonic acidemia	1	0.00185874
HP:0002922	Increased CSF protein	1	0.00185874
HP:0003074	Hyperglycemia	1	0.00185874
HP:0003270	Abdominal distention	1	0.00185874
HP:0003551	Difficulty climbing stairs	1	0.00185874
HP:0003698	Difficulty standing	1	0.00185874
HP:0003739	Myoclonic spasms	1	0.00185874
HP:0003808	Abnormal muscle tone	1	0.00185874
HP:0004305	Involuntary movements	1	0.00185874
HP:0004323	Abnormality of body weight	1	0.00185874
HP:0004374	Hemiplegia/hemiparesis	1	0.00185874
HP:0006956	Dilation of lateral ventricles	1	0.00185874
HP:0007039	Symmetric lesions of the basal ganglia	1	0.00185874
HP:0007185	Loss of consciousness	1	0.00185874
HP:0007359	Focal seizures	1	0.00185874
HP:0007370	aplasia/Hypoplasia of the corpus callosum	1	0.00185874
HP:0007565	Multiple cafe-au-lait spots	1	0.00185874
HP:0007668	Impaired pursuit initiation and maintenance	1	0.00185874
HP:0008315	Decreased plasma free carnitine	1	0.00185874
HP:0008554	Cochlear malformation	1	0.00185874
HP:0009716	Subependymal nodules	1	0.00185874
HP:0009719	Hypomelanotic macules	1	0.00185874
HP:0010830	Impaired tactile sensation	1	0.00185874
HP:0010831	Impaired proprioception	1	0.00185874
HP:0010845	EEG with generalized slow activity	1	0.00185874
HP:0010864	Intellectual disability, severe	1	0.00185874
HP:0010917	Abnormality of tyrosine metabolism	1	0.00185874
HP:0011450	CNS infection	1	0.00185874
HP:0011747	Abnormality of the anterior pituitary	1	0.00185874
HP:0011756	Posterior pituitary agenesis	1	0.00185874
HP:0011947	Respiratory tract infection	1	0.00185874
HP:0012234	Agranulocytosis	1	0.00185874
HP:0012378	Fatigue	1	0.00185874
HP:0012430	Cerebral white matter hypoplasia	1	0.00185874
HP:0012520	Perivascular spaces	1	0.00185874
HP:0012651	Abasia	1	0.00185874
HP:0012719	Functional abnormality of the gastrointestinal tract	1	0.00185874
HP:0012751	Abnormal basal ganglia MRI signal intensity	1	0.00185874
HP:0012758	Neurodevelopmental delay	1	0.00185874
HP:0012768	Neonatal asphyxia	1	0.00185874
HP:0020110	Bone fracture	1	0.00185874
HP:0025119	Violet lip discoloration	1	0.00185874
HP:0030047	Abnormality of lateral ventricle	1	0.00185874
HP:0030211	Slow pupillary light response	1	0.00185874
HP:0030842	Choking episodes	1	0.00185874
HP:0030895	Abnormal gastrointestinal motility	1	0.00185874
HP:0031817	Decreased circulating parathyroid hormone level	1	0.00185874
HP:0040081	Abnormal levels of creatine kinase in blood	1	0.00185874
HP:0040187	Neonatal sepsis	1	0.00185874
HP:0040194	Increased head circumference	1	0.00185874
HP:0100021	Cerebral palsy	1	0.00185874
HP:0100309	Subdural hemorrhage	1	0.00185874
HP:0100512	Vitamin D deficiency	1	0.00185874
HP:0100659	Abnormality of the cerebral vasculature	1	0.00185874
HP:0100806	Sepsis	1	0.00185874
HP:0010445	Primum atrial septal defect	1	0.00185874
HP:0032217	Indurated nodule	1	0.00185874
