# Supplementary material for: Genetic and Phenotype Analysis of a Chinese Cohort of Infants and Children With Epilepsy
Source: Front Genet. 2022 Apr 27;13:869210. doi: 10.3389/fgene.2022.869210 (PMC9091957; doi:10.3389/fgene.2022.869210)
Supplement: Supplementary file 2 [file Table3.XLSX]

## Sheet: Table S3
Table S3 Pathogenicity analysis of novel variants in this study.
Gene,Transcript	Nucleotide change	Amino acid change	Variant type	Pathogenicity	ACMG evidence
ACADVL,NM_001270447.1	c.513C>A	p.D171E	Missense	Likely pathogenic	PM1,PM2,PP3,PP4
ADGRV1,NM_032119.4	c.1732T>A	p.S578T	Missense	Likely pathogenic	PS2,PM2,PM6,PP3
ADGRV1,NM_032119.4	c.13452T>G	p.I4484M	Missense	Likely pathogenic	PM1,PM2,PP3,PP4
AIMP1,NM_004757.3	c.250_252delACTinsGG	p.T84Gfs	Frameshift	Pathogenic	PVS1,PM2,PM4
ALDH7A1,NM_001182.5	c.1547A>G	p.Y516C	Missense	Likely pathogenic	PM1,PM2,PP3,PP4
ALG13,NM_001099922.3	c.3290C>T	p.P1097L	Missense	Likely pathogenic	PM1,PM2,PP3,PP4
ARID1A,NM_006015.6	c.3272C>T	p.S1091F	Missense	Likely pathogenic	PS2,PM2,PM6,PP3
ARX,NM_139058.3	c.1447_c.1448insTTCGGCA	p.R483Ifs*51	Frameshift	Pathogenic	PVS1,PM2,PM4
BCKDHB,NM_183050.4	c.218delT	p.F74Sfs*4	Frameshift	Pathogenic	PVS1,PM2,PM3,PM4
CACNA1A,NM_023035.3	c.5062T>C	p.W1688R	Missense	Likely pathogenic	PM1,PM2,PP3,PP4
CACNA1E,NM_001205293.3	c.5197T>G	p.S1733A	Missense	Likely pathogenic	PM1,PM2,PP3,PP4
CACNA1H,NM_021098.3	c.2957C>A	p.S986Y	Missense	Likely pathogenic	PM1,PM2,PP3,PP4
CACNA1H,NM_021098.3	c.6926_6927del	p.E2309Afs*7	Frameshift	Pathogenic	PVS1,PM2,PM4
CHD2,NM_001271.4	c.5053C>T	p. R1685C	Missense	Likely pathogenic	PM1,PM2,PP3,PP4
CHD8,NM_001170629.2	c.5275A>C	p.S1759 R	Missense	Likely pathogenic	PM1,PM2,PP3,PP4
CHRNB2,NM_000748.3	c.100G>C	p.E34Q	Missense	Likely pathogenic	PM1,PM2,PP3,PP4
CNKSR2,NM_014927.5	c.1564C>T	p.Q522X	Nonsense	Pathogenic	PVS1,PM2,PP3
CUX2,NM_015267.4	c.1925C>T	p.T642M	Missense	Likely pathogenic	PM1,PM2,PP3,PP4
DGRV1,NM_032119.4	c.4123G>C	p.D1375H	Missense	Likely pathogenic	PM1,PM2,PP3,PP4
DGUOK,NM_001318859.2	c.534G>A	p.W178X	Nonsense	Pathogenic	PVS1,PM2,PP3
EFHC1,NM_018100.4	c.845dupA	p.N282fs*2	Frameshift	Pathogenic	PVS1,PM2,PM4
FLNA,NM_001110556.2	c.4981G>A	p.G1661S	Missense	Likely pathogenic	PM1,PM2,PP3,PP4
GLRA1,NM_001146040.2	c.1049G>A	p.R350K	Missense	Likely pathogenic	PM1,PM2,PP3,PP4
GNAO1,NM_138736.3	c.877+5A>G		Splicing	Uncertain significance	PM2,PP4
GNB5,NM_016194.4	exon3 del		Deletion	Likely pathogenic	PVS1,PM2
GRIN2A,NM_000833.5	c.1543A>C	p.N515H	Missense	Likely pathogenic	PM1,PM2,PP3,PP4
HECW2,NM_020760.4	c.1160G>C	p. R387T	Missense	Likely pathogenic	PM1,PM2,PP3,PP4
HIVEP2,NM_006734.4	c.3067C>T	p.H1023Y	Missense	Likely pathogenic	PM1,PM2,PP3,PP4
HK1,NM_001322365.1	c.34C>T	p.R12X	Nonsense	Pathogenic	PVS1,PM2,PP3
HNRNPU,NM_031844.3	c.2219G>C	p.G740A	Missense	Likely pathogenic	PM1,PM2,PP3,PP4
IDS,NM_000202.8	c.470C>A	p.P157H	Missense	Likely pathogenic	PM1,PM2,PP3,PP4
IQSEC2,NM_001111125.3	c.256G>T	p.E86X	Nonsense	Pathogenic	PVS1,PM2,PP3
KCNA2,NM_004974.4	c.529A>G	p.I177V	Missense	Likely pathogenic	PM1,PM2,PP3,PP4
KCNK4,NM_033310.3	c.979C>T	p.Q327X	Nonsense	Pathogenic	PVS1,PM2,PP3
KCNQ2,NM_172107.4	c.1395delG	p.S466fs*63	Frameshift	Pathogenic	PVS1,PM2,PM4
KCNQ2,NM_172107.4	c.1849C>T	p.P617S	Missense	Likely pathogenic	PM1,PM2,PP3,PP4
KCNQ2,NM_172107.4	c.1763+2C>T		Splicing	Pathogenic	PVS1,PS4
KCNQ2,NM_172107.4	c.1632-5T>A		Splicing	Uncertain significance	PM2,PP4
KCNQ2,NM_172107.4	c.1035A>C	p.R345S	Missense	Likely pathogenic	PM1,PM2,PP3,PP4
KCNQ2,NM_172107.4	c.373G>T	p.A125S	Missense	Likely pathogenic	PM1,PM2,PP3,PP4
KCNT1,NM_020822.3	c.2690C>T	p.A897V	Missense	Likely pathogenic	PM1,PM2,PP3,PP4
KIF4A,NM_012310.5	c.2232+3A>G		Splicing	Uncertain significance	PM2,PP4
KMT2C,NM_170606.3	c.1017G>C	p.K339N	Missense	Likely pathogenic	PS2,PM2,PM6,PP3
KMT2C,NM_170606.3	c.2710C>T	p.R904X	Nonsense	Pathogenic	PVS1,PM2,PP3
KRIT1,NM_004912.4	c.263-2_263-1insTTA		Splicing	Pathogenic	PVS1,PS4
MBD5,NM_018328.4	c.550C>T	p.Q184X	Nonsense	Pathogenic	PVS1,PM2,PP3
MECP2,NM_001110792.2	c.791delG	p.G264Afs* 37	Frameshift	Pathogenic	PVS1,PM2,PM4
MED17,NM_004268.5	c.635C>T	p.A212V	Missense	Likely pathogenic	PM1,PM2,PP3,PP4
MED17,NM_004268.5	c.1141G>A	p.E381K	Missense	Likely pathogenic	PM1,PM2,PP3,PP4
MMUT,NM_000255	c.2000A>G	p.H667R	Missense	Likely pathogenic	PM1,PM2,PP3,PP4
NAA15,NM_057175.5	c.1786C>T	p.R596C	Missense	Likely pathogenic	PS2,PM2,PM6,PP3
NF1,NM_000267.3	c.701delT	p.L234Rfs*47	Frameshift	Pathogenic	PVS1,PM2,PM4
NPRL3,NM_001077350.3	c.734dup	p.E246 Rfs*21	Frameshift	Pathogenic	PVS1,PM2,PM4
PCDH19,NM_001184880.2	c.3062A>G	p.D1021G	Missense	Likely pathogenic	PM1,PM2,PP3,PP4
PCDH19,NM_001184880.2	c.263A>C	p.D88A	Missense	Likely pathogenic	PS2,PM2,PM6,PP3
PIGO,NM_032634.4	c.1838_1841del	p.P613Hfs*9	Frameshift	Pathogenic	PVS1,PM2,PM4
PIGO,NM_032634.4	c.1382C>A	p.S461Y	Missense	Likely pathogenic	PM1,PM2,PP3,PP4
POLG2,NM_007215.4	c.798T>G	p.F266L	Missense	Likely pathogenic	PM1,PM2,PP3,PP4
POLG2,NM_007215.4	c.748C>T	p.Q250X	Nonsense	Pathogenic	PVS1,PM2,PP3
PRRT2,NM_001256442.2	c.848T>C	p.V283A	Missense	Likely pathogenic	PM1,PM2,PP3,PP4
RARS2,NM_001350505.1	c.566G>A	p.G189D	Missense	Likely pathogenic	PM1,PM2,PM3,PP3
RARS2,NM_001350505.1	c.28G>A	p.A10T	Missense	Likely pathogenic	PM1,PM2,PP3,PP4
RARS2,NM_001350505.1	c.1379G>T	p.G460V	Missense	Likely pathogenic	PM1,PM2,PP3,PP4
SCN1A,NM_001165963.3	c.4310T>C	p.I1437T	Missense	Likely pathogenic	PM1,PM2,PP3,PP4
SCN1A,NM_001165963.3	c.1693dup	p.S565Ffs*6	Frameshift	Pathogenic	PVS1,PM2,PM4
SCN1B,NM_199037.5	c.548G>A	W183X	Nonsense	Pathogenic	PVS1,PM2,PP3
SCN2A,NM_001040143.2	c.3329_3330del	p.E1111Ifs*2	Frameshift	Pathogenic	PVS1,PS2,PM2,PM4
SCN2A,NM_001040143.2	c.4963A>G	p.M1655V	Missense	Likely pathogenic	PM1,PM2,PP3,PP4
SCN3A,NM_006922.4	c.3576G>A	p.W1192X	Nonsense	Pathogenic	PVS1,PM2,PP3
SCN3A,NM_006922.4	c.1173+5G>A		Splicing	Uncertain significance	PM2,PP4
SCN8A,NM_001330260.2	c.1622C>A	p.S541Y	Missense	Likely pathogenic	PS2,PM2,PM6,PP3
SCN8A,NM_001330260.2	c.3893T>C	p.L1298P	Missense	Likely pathogenic	PS2,PM2,PM6,PP3
SETBP1,NM_015559.3	c.1247A>G	p.H416 R	Missense	Likely pathogenic	PM1,PM2,PP3,PP4
SLC2A1,NM_006516.3	c.275+1G>A		Splicing	Pathogenic	PVS1,PS4
SLC6A1,NM_001348250.2	c.418_420del	p.Y140del	Frameshift	Pathogenic	PVS1,PM2,PM4
SLC6A5,NM_004211.5	c.1870G>C	p.G624R	Missense	Likely pathogenic	PM1,PM2,PP3,PP4
SMC1A,NM_006306.4	c.607A>G	p.K203E	Missense	Likely pathogenic	PS2,PM2,PM6,PP3
SPTAN1,NM_001363759.2	c.3520-7C>T		Splicing	Uncertain significance	PM2,PP4
SPTAN1,NM_001363759.2	c.5509G>A	p.D1837N	Missense	Likely pathogenic	PM1,PM2,PP3,PP4
SPTAN1,NM_001363759.2	c.3775_3778del	p.D1259Ifs*30	Frameshift	Pathogenic	PVS1,PM2,PM4
STX1B,NM_052874.5	c.365T>A	p.L122Q	Missense	Likely pathogenic	PM1,PM2,PP3,PP4
SYNGAP1,NM_006772.3	c.599T>A	p.L200X	Nonsense	Pathogenic	PVS1,PM2,PP3
TSC2,NM_000548.5	c.5025_5032dupGCTGGACT	p.Y1678fs*151)	Frameshift	Pathogenic	PVS1,PM2,PM4
UBE3A,NM_000462.5	c.2576_2577delTT	p.K859Rfs*24	Frameshift	Pathogenic	PVS1,PM2,PM4
SCN2A,NM_001040143.2	c.1423dupA	p.S475fs*18	Frameshift	Pathogenic	PVS1,PM2,PM4
ADNP,NM_001282531.3	c.3281G>A	p.G1094E	Missense	Likely pathogenic	PM1,PM2,PM5
SCN2A,NM_001040143.2	c.2658_c.2659delGGinsTT	p.886-887del LVinsFL	Missense	Likely pathogenic	PM1,PM2,PM5
