# Supplementary material for: Genetic and Phenotype Analysis of a Chinese Cohort of Infants and Children With Epilepsy
Source: Front Genet. 2022 Apr 27;13:869210. doi: 10.3389/fgene.2022.869210 (PMC9091957; doi:10.3389/fgene.2022.869210)
Supplement: Supplementary file 3 [file Table4.XLSX]

## Sheet: Table S4
Table S4 Splicing prediction of novel splice variant sites in this study.
Gene	Nucleotide change	Splicing Predictions	5'(Donor)				3'(Acceptor)
			SpliceSiteFinder-like(0-100)	MaxEntScan(0-12)	NNSPLICE(0-1)	GeneSplicer(0-24)	SpliceSiteFinder-like(0-100)	MaxEntScan(0-12)	NNSPLICE(0-1)	GeneSplicer(0-24)	Branch Points(0-100)
GNAO1	c.877+5A>G	+24.5%	84.9	9.5	1	9	-	-	-	-	-
KCNQ2	c.1632-5T>A	-0.815	-	-	-	-	70.7	3.7	-	3.8	60.3
KIF4A	c.2232+3A>G	-25.8%	79.8	4.6	0.8	2.6	-	-	-	-	-
SCN3A	c.1173+5G>A	-52.1%	70.2	4.1	-	-	-	-	-	-	-
SPTAN1	c.3520-7C>T	-	-	-	-	-	87.5	13.3	1	12.1	39.3
The cut-off value for SpliceSiteFinder-like was 70, MaxEntScan was 0, NNSPLICE was 0.4, GeneSplicer was 0, Branch Points was 0.
