# Supplementary material for: Genetic and Phenotype Analysis of a Chinese Cohort of Infants and Children With Epilepsy
Source: Front Genet. 2022 Apr 27;13:869210. doi: 10.3389/fgene.2022.869210 (PMC9091957; doi:10.3389/fgene.2022.869210)
Supplement: Supplementary file 4 [file Table1.XLSX]

## Sheet: Table S1
Table S1 Genetic Variation Analysis and Diagnostic Information of the 135 positive/likely positive cases.
Patient ID	Sex	Age of diagnoses	Gene,Transcript	Variant1			Variant2			Phenotype	Genetic mode	Disease
				Nucleotide Change	Amino Acid Change	Variant type	Nucleotide Change	Amino Acid Change	Variant type
P1	Male	37D	IDS,NM_000202.8	c.1499C>T	p.T500I	Missense				HP:0001250 Seizures;HP:0001942 Metabolic acidosis;HP:0008360 Neonatal hypoproteinemia	XLR	Mucopolysaccharidosis II
P2	Male	2M	RARS2,NM_001350505.1	c.25A>G	p.I9V	Missense	c.1379G>T	p.G460V	Missense	HP:0001250 Seizures;HP:0001321 Cerebellar hypoplasia	AR	Pontocerebellar hypoplasia type 6
P3	Female	2Y	AIMP1,NM_004757.3	c.250_252delACTinsGG	p.T84Gfs	Missense	c.250_252delACTinsGG	p.T84Gfs	Frameshift	HP:0001250 Seizures;HP:0025356 Pschomotor retardation;HP:0004395 Malnutrition	AR	Hypomyelinating leukodystrophy-3
P4	Male	3Y	ADGRV1,NM_032119.4	c.1732T>A#	p.S578T	Missense				HP:0001250 Seizures	AD	Familial febrile seizures-4
P5	Male	27D	KCNQ2,NM_172107.4	c.365C>T#	p.S122L	Missense				HP:0001250 Seizures;HP:0008872 Feeding difficulties in infancy	AD	Developmental and epileptic encephalopathy-7;benign familial neonatal seizures-1
P6	Male	70D	KCNT1,NM_020822.3	c.1421G>A#	p.R474H	Missense				HP:0001250 Seizures;HP:0002353 EEG abnormality	AD	Developmental and epileptic encephalopathy-14;Nocturnal frontal lobe epilepsy-5
P7	Male	16D	GNB5,NM_016194.4	exon3 del		Deletion	exon3 del		Deletion	HP:0001250 Seizures;HP:0004387 Enterocolitis	AR	Intellectual developmental disorder with cardiac arrhythmia
P8	Female	5M	PURA,NM_005859.5	c.230T>A#	p.V77E	Missense				HP:0001250 Seizures;HP:0001942 Metabolic acidosis;HP:0008360 Neonatal hypoproteinemia	AD	Mental retardation, autosomal dominant-31
P9	Male	40D	MMUT,NM_000255	c.1280G>A	p.G427D	Missense	c.2000A>G	p.H667R	Missense	HP:0001250 Seizures;HP:0002094 Dyspnea;HP:0000951 Abnormality of the skin;HP:0001252 Muscular hypotonia;HP:0004323 Abnormality of body weight;HP:0002090 Pneumonia;HP:0002912 Methylmalonic acidemia;HP:0001298 Encephalopathy;HP:0001942 Metabolic acidosis;HP:0003074 Hyperglycemia;HP:0002170 Intracranial hemorrhage	AR	Methylmalonic aciduria, mut(0) type
P10	Female	25D	BCKDHB,NM_183050.4	c.197-2A>G		Splicing	c.218delT	p.F74Sfs*4	Frameshift	HP:0001250 Seizures;HP:0001998 Neonatal hypoglycemia	AR	Maple syrup urine disease, type Ib
P11	Male	4M	RARS2,NM_001350505.1	c.566G>A	p.G189D	Missense	c.1A>G	p.M1V	Missense	HP:0001250 Seizures;HP:0002353 EEG abnormality;HP:0006872 Cerebral hypoplasia	AR	Pontocerebellar hypoplasia type 6
P12	Female	1.9Y	CACNA1A,NM_023035.3	c.4177G>A#	p.V1393M	Missense				HP:0001250 Seizures;HP:0001263 Global developmental delay;HP:0001281 Tetany	AD	Developemental and epileptic encephalopathy-42
P13	Male	5M	PRRT2,NM_001256442.2	c.649dupC	p.R217Pfs*8	Frameshift				HP:0001250 Seizures;HP:0001281 Tetany	AD	Familial infantile convulsions with paroxysmal choreoathetosis;Benign familial infantile seizures-2
P14	Male	4M	SLC2A1,NM_006516.3	c.1A>G	p.M1V	Missense				HP:0001250 Seizures;HP:0012704 Widened subarachnoid space	AD	Idiopathic generalized epilepsy-12
P15	Female	2.5Y	SMC1A,NM_006306.4	c.607A>G#	p.K203E	Missense				HP:0001250 Seizures;HP:0000252 Microcephaly;HP:0000750 Delayed speech and language development;HP:0001249 Intellectual disability	XLD	Cornelia de Lange-2
P16	Male	5Y	SCN2A,NM_001040143.2	c.3329_3330del#	p.E1111Ifs*2	Frameshift				HP:0001250 Seizures;HP:0025356 Pschomotor retardation	AD	Benign familial neonatal infantile seizures-3;Early infantile epileptic encephalopathy-11
P17	Male	1Y	TSC2,NM_000548.5	c.5025_5032dupGCTGGACT#	p.Y1678fs*151)	Frameshift				HP:0001250 Seizures;HP:0001281 Tetany;HP:0032217 Indurated nodule	AD	Tuberous sclerosis-2
P18	Female	9M	PRRT2,NM_001256442.2	c.649dupC	p.R217Pfs*8	Frameshift				HP:0001250 Seizures;HP:0003739 Myoclonic spasms;HP:0000707 Abnormality of the nervous system	AD	Familial infantile convulsions with paroxysmal choreoathetosis;Benign familial infantile seizures-2
P19	Female	2M	ARX,NM_139058.3	c.1399G>T#	p.G467X	Nonsense				HP:0001250 Seizures;HP:0006872 Cerebral hypoplasia	XLR	Developmental and epileptic encephalopathy 1
P20	Male	8Y	CHD7,NM_017780.4	c.7252C>T#	p.R2418X	Nonsense				HP:0001250 Seizures;HP:0000364 Hearing abnormality;HP:0001626 Abnormality of the cardiovascular system	AD	Charge syndrome
			EFHC1,NM_018100.4	c.845dupA	p.N282fs*2	Frameshift					AD	susceptibility to juvenile myoclonic epilepsy-1
P21	Male	3.8Y	MBD5,NM_018328.4	c.550C>T#	p.Q184X	Nonsense				HP:0001250 Seizures;HP:0001281 Tetany	AD	Mental retardation, autosomal dominant-1
P22	Male	5M	SCN8A,NM_001330260.2	c.1622C>A#	p.S541Y	Missense				HP:0001250 Seizures	AD	Early infantile epileptic encephalopathy-13;Seizures benign familial infantile-5
P23	Female	3M	KCNQ2,NM_172107.4	c.1395delG#	p.S466fs*63	Frameshift				HP:0001250 Seizures;HP:0001281 Tetany	AD	Developmental and epileptic encephalopathy 7;benign familial neonatal seizures-1
P24	Male	7M	PRRT2,NM_001256442.2	c.649dupC#	p.R217Pfs*8	Frameshift				HP:0001250 Seizures;HP:0001281 Tetany	AD	Familial infantile convulsions with paroxysmal choreoathetosis;Benign familial infantile seizures-2
P25	Female	9M	NAA15,NM_057175.5	c.1786C>T#	p.R596C	Missense				HP:0001250 Seizures;HP:0001249 Intellectual disability;HP:0001252 Muscular hypotonia	AD	Autosomal dominant intellectual developmental disorder-50
			SCN2A,NM_001040143.2	c.1423dupA	p.S475fs*18	Frameshift					AD	Benign familial neonatal infantile seizures-3，Early infantile epileptic encephalopathy-11
P26	Female	24D	ARID1A,NM_006015.6	c.3272C>T#	p.S1091F	Missense				HP:0001250 Seizures;HP:0002013 Vomiting;HP:0003270 Abdominal distention;HP:0008872 Feeding difficulties in infancy	AD	Coffin-Siris syndrome-2
P27	Male	8Y	SCN1A,NM_001165963.3	c.2584C>T	p.R862X	Nonsense				HP:0001250 Seizures	AD	Severe myoclonic epilepsy in infancy;Familial hemiplegic migraine type-3;Generalized epilepsy with febrile seizures plus type-2
P28	Female	6M	PRRT2,NM_001256442.2	c.649dupC	p.R217Pfs*8	Frameshift				HP:0001250 Seizures;HP:0000951 Abnormality of the skin;HP:0007565 Multiple cafe-au-lait spots	AD	Familial infantile convulsions with paroxysmal choreoathetosis;Benign familial infantile seizures-2
P29	Male	11M	NF1,NM_000267.3	c.701delT	p.L234Rfs*47	Frameshift				HP:0001250 Seizures;HP:0001281 Tetany	AD	Neurofibromatosis type-1
P30	Male	8Y	UBE3A,NM_000462.5	c.2576_2577delTT	p.K859Rfs*24	Frameshift				HP:0001250 Seizures;HP:0000750 Delayed speech and language development;HP:0002333 Motor deterioration	AD	Angelman syndrome
P31	Female	3D	ADGRV1,NM_032119.4	c.13452T>G	p.I4484M	Missense				HP:0001250 Seizures;HP:0003593 Infantile onset;HP:0011182 Epileptiform EEG discharges;HP:0012751 Abnormal basal ganglia MRI signal intensity;HP:0012469 Infantile spasms	AD	Familial febrile seizures-4
P32	Male	2Y	KMT2A,NM_001197104.1	c.4906C>T#	p.R1636X	Nonsense				HP:0001250 Seizures;HP:0001263 Global developmental delay;HP:0003265 Neonatal hyperbilirubinemia;HP:0001998 Neonatal hypoglycemia;HP:0001298 Encephalopathy;HP:0001643 Patent ductus arteriosus;HP:0012469 Infantile spasms;HP:0002342 Intellectual disability, moderate;HP:0002333 Motor deterioration;HP:0200134 Epileptic encephalopathy;HP:0001601 Laryngomalacia;HP:0012448 Delayed myelination;HP:0001655…	AD	Wiedemann-Steiner syndrome
P33	Male	4Y	DEPDC5,NM_001242896.3	c.20A>G	p.Y7C	Missense				HP:0001250 Seizures	AD	Epilepsy familial focal with variable foci-1
P34	Male	2Y	KMT2C,NM_170606.3	c.1017G>C#	p.K339N	Missense				HP:0001250 Seizures;HP:0200134 Epileptic encephalopathy;HP:0007039 Symmetric lesions of the basal ganglia	AD	Kleefstra syndrome-2
P35	Female	9Y	KMT2C,NM_170606.3	c.2710C>T#	p.R904X	Nonsense				HP:0001250 Seizures;HP:0002342 Intellectual disability, moderate	AD	Kleefstra syndrome-2
P36	Male	2.5Y	SCN8A,NM_001330260.2	c.1588C>T	p.R530W	Missense				HP:0001250 Seizures	AD	Early infantile epileptic encephalopathy-13;Seizures benign familial infantile-5
P37	Male	3M	SLC2A1,NM_006516.3	c.668G>A	p.R223Q	Missense				HP:0001250 Seizures;HP:0001281 Tetany;HP:0025119 Violet lip discoloration;HP:0025401 Staring gaze;HP:0007370 aplasia/Hypoplasia of the corpus callosum;HP:0030047 Abnormality of lateral ventricle;HP:0001302 Pachygyria	AD	Idiopathic generalized epilepsy-12
P38	Male	2Y	CACNA1E,NM_001205293.3	c.5197T>G	p.S1733A	Missense				HP:0001250 Seizures;HP:0001281 Tetany;HP:0002373 Febrile seizures;HP:0012378 Fatigue;HP:0002500 Abnormality of the cerebral white matter;HP:0001028 Hemangioma	AD	Developmental and epileptic encephalopathy-69
P39	Male	7Y	SCN1A,NM_001165963.3	c.3637C>T	p. R1213X	Nonsense				HP:0001250 Seizures	AD	Severe myoclonic epilepsy in infancy;Familial hemiplegic migraine type-3;Generalized epilepsy with febrile seizures plus type-2
P40	Male	11Y	SCN3A,NM_006922.4	c.3576G>A	p.W1192X	Nonsense				HP:0001250 Seizures	AD	Early infantile epileptic encephalopathy-62;Epilepsy familial focal with variable foci-4
P41	Male	4Y	GRIN2A,NM_000833.5	c.1543A>C	p.N515H	Missense				HP:0001250 Seizures;HP:0000750 Delayed speech and language development;HP:0001270 Motor delay;HP:0040194 Increased head circumference	AD	Epilepsy focal with speech disorder and with or without mental retardation;Rolandic epilepsy
P42	Male	6Y	KCNB1,NM_004975.4	c.1141G>A	p.G381 R	Missense				HP:0001250 Seizures;HP:0002194 Delayed gross motor development;HP:0000750 Delayed speech and language development	AD	Epileptic encephalopathy early infantile-26
P43	Male	7Y	DEPDC5,NM_001242896.3	c.694+1G>A		Splicing				HP:0001250 Seizures;HP:0008554 Cochlear malformation	AD	Epilepsy familial focal with variable foci-1
	Male	7Y	SLC26A4,NM_000441.2	c.919-2A>G		Splicing	c.919-2A>G		Splicing		AR	Pendred syndrome
P44	Male	3Y	SLC6A1,NM_001348250.2	c.418_420del	p.Y140del	Frameshift				HP:0001250 Seizures;HP:0002121 Absence seizures;HP:0001945 Fever;HP:0000964 Eczema	AD	Myoclonic-atonic epilepsy
P45	Female	11Y	SETBP1,NM_015559.3	c.2572G>A	p.E858K	Missense				HP:0001250 Seizures;HP:0001249 Intellectual disability	AD	Mental retardation autosomal dominant-29;Schinzel Giedion syndrome
P46	Female	3Y	KCNK4,NM_033310.3	c.979C>T	p.Q327X	Nonsense				HP:0001250 Seizures;HP:0002333 Motor deterioration	AD	Facial dysmorphism, hypertrichosis, epilepsy, intellectual/developmental delay, and gingival overgrowth syndrome
P47	Male	13Y	FLNA,NM_001110556.2	c.4981G>A#	p.G1661S	Missense				HP:0001250 Seizures	XLD	Periventricular nodular heterotopia-1
P48	Male	2Y	POLG2,NM_007215.4	c.748C>T	p.Q250X	Nonsense				HP:0001250 Seizures	AD	Autosomal dominant progressive external ophthalmoplegia (adPEO) with mitochondrial DNA (mtDNA) deletions-4 (PEOA4)
P49	Female	1M	MECP2,NM_001110792.2	c.799C>T	p. R267X	Nonsense				HP:0001250 Seizures;HP:0003593 Infantile onset;HP:0002194 Delayed gross motor development;HP:0000750 Delayed speech and language development;HP:0000735 Impaired social interactions;HP:0010862 Delayed fine motor development;HP:0000649 Abnormality of vision evoked potentials;HP:0002353 EEG abnormality;HP:0002187 Intellectual disability, profound;HP:0010831 Impaired proprioception;HP:0001756 Vestibu…	XLD	Rett syndrome
P50	Male	1M	IQSEC2,NM_001111125.3	c.256G>T	p.E86X	Nonsense				HP:0001250 Seizures;HP:0003593 Infantile onset;HP:0001265 Hyporeflexia;HP:0002353 EEG abnormality;HP:0006872 Cerebral hypoplasia;HP:0011182 Epileptiform EEG discharges;HP:0002333 Motor deterioration;HP:0000750 Delayed speech and language development;HP:0001252 Muscular hypotonia	XLD	Mental retardation X-linked
P51	Female	14Y	SCN9A,NM_001365536.1	c.2185T>C	p.Y729H	Missense				HP:0001250 Seizures	AD	Severe myoclonic epilepsy in infancy；Generalized epilepsy with febrile seizures plus type-7
P52	Male	9M	SCN3A,NM_006922.4	c.1173+5G>A		Splicing				HP:0001250 Seizures;HP:0001263 Global developmental delay	AD	Early infantile epileptic encephalopathy-62;Epilepsy familial focal with variable foci-4
P53	Male	1Y	HIVEP2,NM_006734.4	c.3067C>T	p.H1023Y	Missense				HP:0001250 Seizures;HP:0011747 Abnormality of the anterior pituitary;HP:0011756 Posterior pituitary agenesis;HP:0001263 Global developmental delay;HP:0002133 Status epilepticus;HP:0012387 Bronchitis;HP:0002573 Hematochezia;HP:0001903 Anemia;HP:0004360 Abnormality of acid-base homeostasis;HP:0003073 Hypoalbuminemia	AD	Mental retardation autosomal dominant-43
P54	Female	7Y	KCNQ2,NM_172107.4	c.373G>T	p.A125S	Missense				HP:0001250 Seizures;HP:0200134 Epileptic encephalopathy;HP:0000252 Microcephaly;HP:0010864 Intellectual disability, severe	AD	Developmental and epileptic encephalopathy-7;benign familial neonatal seizures-1
P55	Male	9M	KCNQ2,NM_172107.4	c.1849C>T	p.P617S	Missense				HP:0001250 Seizures;HP:0002133 Status epilepticus;HP:0001281 Tetany;HP:0001252 Muscular hypotonia;HP:0002383 Encephalitis;HP:0003073 Hypoalbuminemia;HP:0004360 Abnormality of acid-base homeostasis	AD	Developmental and epileptic encephalopathy-7;benign familial neonatal seizures-1
P56	Male	5M	TSC2,NM_000548.5	c.2182del	p.C728Afs*43	Frameshift				HP:0001250 Seizures	AD	Tuberous sclerosis-2
P57	Male	6M	SPTAN1,NM_001363759.2	c.3775_3778del	p.D1259Ifs*30	Frameshift				HP:0001250 Seizures;HP:0007668 Impaired pursuit initiation and maintenance	AD	Early infantile epileptic encephalopathy-5
P58	Male	1M	CNKSR2,NM_014927.5	c.1564C>T	p.Q522X	Nonsense				HP:0001250 Seizures	XLR	Houge-type X-linked syndromic mental retardation
P59	Male	5M	PRRT2,NM_001256442.2	c.649dupC	p.R217Pfs*8	Frameshift				HP:0001250 Seizures	AD	Familial infantile convulsions with paroxysmal choreoathetosis;Benign familial infantile seizures-2
P60	Male	6M	NPRL3,NM_001077350.3	c.734dup	p.E246 Rfs*21	Frameshift				HP:0001250 Seizures	AD	Familial focal epilepsy with variable foci-3
P61	Male	1.5Y	ADGRV1,NM_032119.4	c.16439G>A	p.S5480N	Missense				HP:0001250 Seizures;HP:0001249 Intellectual disability	AD	Familial febrile seizures-4
P62	Male	3M	SCN9A,NM_001365536.1	c.640C>T	p. R214X	Nonsense				HP:0001250 Seizures	AD	Severe myoclonic epilepsy in infancy；Generalized epilepsy with febrile seizures plus type-7
P63	Male	3D	SCN2A,NM_001040143.2	c.1837G>A	p.V613M	Missense				HP:0001250 Seizures;HP:0040187 Neonatal sepsis;HP:0002090 Pneumonia;HP:0002878 Respiratory failure;HP:0003073 Hypoalbuminemia;HP:0001903 Anemia;HP:0002133 Status epilepticus;HP:0012448 Delayed myelination	AD	Benign familial neonatal infantile seizures-3;Early infantile epileptic encephalopathy-11
P64	Female	3M	UBA5,NM_024818.4	c.214C>T	p. R72C	Missense	c.181C>T	p. R61X	Nonsense	HP:0001250 Seizures;HP:0012469 Infantile spasms;HP:0001250 Seizures;HP:0012430 Cerebral white matter hypoplasia;HP:0002353 EEG abnormality	AR	Epileptic encephalopathy early infantile-44;Spinocerebellar ataxia autosomal recessive-24
P65	Female	8Y	CHD2,NM_001271.4	c.1693A>G	p.I565V	Missense				HP:0001250 Seizures	AD	Epileptic encephalopathy childhood-onset
P66	Male	2.5Y	CACNA1A,NM_023035.3	c.5062T>C	p.W1688 R	Missense				HP:0001250 Seizures;HP:0004374 Hemiplegia/hemiparesis	AD	Developemental and epileptic encephalopathy-42
P67	Female	1Y	SCN1A,NM_001165963.3	c.4310T>C	p.I1437T	Missense				HP:0001250 Seizures;HP:0002373 Febrile seizures;HP:0002333 Motor deterioration;HP:0001249 Intellectual disability	AD	Severe myoclonic epilepsy in infancy;Familial hemiplegic migraine type-3;Generalized epilepsy with febrile seizures plus type-2
P68	Female	3.7Y	PCDH19,NM_001184880.2	c.695A>G	p.N232S	Missense				HP:0001250 Seizures	XLR	Early infantile epileptic encephalopathy-9
P69	Female	3.2Y	DGRV1,NM_032119.4	c.4123G>C	p.D1375H	Missense				HP:0001250 Seizures	AD	Febrile seizures familial-4
P70	Male	30D	KIF4A,NM_012310.5	c.2232+3A>G		Splicing				HP:0001250 Seizures;HP:0012469 Infantile spasms	XLR	X-linked mental retardation-100
P71	Male	1.6Y	PIGO,NM_032634.4	c.1838_1841del	p.P613Hfs*9	Frameshift	c.1382C>A	p.S461Y	Missense	HP:0001250 Seizures;HP:0011948 Acute respiratory tract infection	AR	Hyperphosphatasia with mental retardation syndrome 2;Hyperphosphatasia-intellectual disability syndrome
P72	Female	6M	SPTAN1,NM_001363759.2	c.3520-7C>T		Splicing				HP:0001250 Seizures;HP:0012469 Infantile spasms	AD	Early infantile epileptic encephalopathy-5
P73	Male	14M	SCN1A,NM_001165963.3	c.1693dup	p.S565Ffs*6	Frameshift				HP:0001250 Seizures	AD	Severe myoclonic epilepsy in infancy;Familial hemiplegic migraine type-3;Generalized epilepsy with febrile seizures plus type-2
P74	Female	4M	CHD2,NM_001271.4	c.5053C>T	p. R1685C	Missense				HP:0001250 Seizures	AD	Epileptic encephalopathy childhood-onset
P75	Female	2Y	KCNA2,NM_004974.4	c.529A>G	p.I177V	Missense				HP:0001250 Seizures;HP:0000364 Hearing abnormality;HP:0002500 Abnormality of the cerebral white matter;HP:0002240 Hepatomegaly	AD	Epileptic encephalopathy early infantile-32
P76	Male	10M	NF1,NM_000267.3	c.731-1G>T		Splicing				HP:0001250 Seizures;HP:0001067 Neurofibromas	AD	Neurofibromatosis type-1
P77	Female	6Y	KCNT1,NM_020822.3	c.2690C>T	p.A897V	Missense				HP:0001250 Seizures	AD	Developmental and epileptic encephalopathy 14;Nocturnal frontal lobe epilepsy-5
P78	Male	3M	MED17,NM_004268.5	c.635C>T	p.A212V	Missense	c.1141G>A	E381K	Missense	HP:0001250 Seizures;HP:0012469 Infantile spasms	AR	Epilepsy nocturnal frontal lobe-5
P79	Male	1.5Y	SLC2A1,NM_006516.3	c.275+1G>A		Splicing				HP:0001250 Seizures;HP:0001249 Intellectual disability	AD	Idiopathic generalized epilepsy-12
P80	Male	4Y	TSC1,NM_000368.5	c.2144G>A	p. R715Q	Missense				HP:0001250 Seizures;HP:0002353 EEG abnormality	AD	Tuberous sclerosis-1
P81	Female	3Y	EFHC1,NM_018100.4	c.886C>T	p. R296C	Missense				HP:0001250 Seizures;HP:0001945 Fever;HP:0002013 Vomiting;HP:0002014 Diarrhea;HP:0030895 Abnormal gastrointestinal motility	AD	Idiopathic generalized epilepsy
P82	Female	1Y	ALDH7A1,NM_001182.5	c.1553G>C	p. R518T	Missense	c.1547A>G	p.Y516C	Missense	HP:0001250 Seizures;HP:0001742 Nasal obstruction;HP:0002353 EEG abnormality;HP:0001945 Fever;HP:0100512 Vitamin D deficiency	AR	Pyridoxine-dependent epilepsy
P83	Female	1Y	KCNQ2,NM_172107.4	c.1763+2C>T		Splicing				HP:0001250 Seizures;HP:0002353 EEG abnormality;HP:0002500 Abnormality of the cerebral white matter;HP:0001410 Decreased liver function	AD	Developmental and epileptic encephalopathy 7;benign familial neonatal seizures-1
P84	Male	1Y	TSC2,NM_000548.5	c.5126C>T	:p.P1709L	Missense				HP:0001250 Seizures;HP:0009716 Subependymal nodules;HP:0001482 Subcutaneous nodule;HP:0009719 Hypomelanotic macules;HP:0002090 Pneumonia;HP:0002013 Vomiting	AD	Tuberous sclerosis-2
P85	Male	4Y	TSC2,NM_000548.5	c.632C>T	p.S211F	Missense	c.1168A>T	p.T390S	Missense	HP:0001250 Seizures;HP:0000736 Short attention span;HP:0001249 Intellectual disability;HP:0002357 Dysphasia;HP:0002373 Febrile seizures;HP:0012520 Perivascular spaces;HP:0012651 Abasia;HP:0002333 Motor deterioration;HP:0000726 Dementia;HP:0001945 Fever;HP:0011948 Acute respiratory tract infection	AD	Tuberous sclerosis-2
P86	Male	1Y	PRRT2,NM_001256442.2	c.649dupC	p.R217Pfs*8	Frameshift				HP:0001250 Seizures;HP:0012234 Agranulocytosis	AD	Familial infantile convulsions with paroxysmal choreoathetosis;Benign familial infantile seizures-2
P87	Male	4Y	CACNA1H,NM_021098.3	c.6926_6927del	p.E2309Afs*7	Frameshift				HP:0001250 Seizures;HP:0002353 EEG abnormality;HP:0002373 Febrile seizures	AD	Epilepsy childhood absence 6;Epilepsy juvenile absence susceptibility to 1;Idiopathic generalized epilepsy
P88	Male	1Y	KCNQ2,NM_172107.4	c.254T>C	p.L85P	Missense				HP:0001250 Seizures;HP:0001298 Encephalopathy;HP:0002373 Febrile seizures;HP:0011450 CNS infection;HP:0001655 Patent foramen ovale;HP:0002092 Pulmonary hypertension;HP:0002573 Hematochezia;HP:0003265 Neonatal hyperbilirubinemia;HP:0002090 Pneumonia;HP:0002878 Respiratory failure;HP:0004387 Enterocolitis;HP:0002014 Diarrhea	AD	Developmental and epileptic encephalopathy 7;benign familial neonatal seizures-1
P89	Female	2Y	SCN1A,NM_001165963.3	c.3986G>T	p. R1329L	Missense				HP:0001250 Seizures;HP:0002133 Status epilepticus;HP:0007359 Focal seizures;HP:0002384 Focal seizures with impairment of consciousness or awareness;HP:0012704 Widened subarachnoid space	AD	Severe myoclonic epilepsy in infancy; Familial hemiplegic migraine type 3; Generalized epilepsy with febrile seizures plus type 2
P90	Female	1Y	CUX2,NM_015267.4	c.1925C>T	p.T642M	Missense				HP:0001250 Seizures	AD	Developmental and epileptic encephalopathy 67
P91	Male	2Y	CACNA1H,NM_021098.3	c.2957C>A	p.S986Y	Missense				HP:0001250 Seizures;HP:0002307 Drooling;HP:0001249 Intellectual disability;HP:0001254 Lethargy;HP:0004305 Involuntary movements;HP:0012704 Widened subarachnoid space;HP:0002333 Motor deterioration;HP:0001945 Fever;HP:0003073 Hypoalbuminemia;HP:0012387 Bronchitis;HP:0002013 Vomiting	AD	Epilepsy childhood absence 6;Epilepsy juvenile absence susceptibility to 1;Idiopathic generalized epilepsy
P92	Male	1Y	POLG2,NM_007215.4	c.798T>G	p.F266L	Missense				HP:0001250 Seizures;HP:0000504 Abnormality of vision;HP:0000364 Hearing abnormality;HP:0010533 Spasmus nutans;HP:0002353 EEG abnormality;HP:0002059 Cerebral atrophy;HP:0001410 Decreased liver function;HP:0012448 Delayed myelination;HP:0012704 Widened subarachnoid space;HP:0000952 Jaundice;HP:0002910 Elevated hepatic transaminases;HP:0040081 Abnormal levels of creatine kinase in blood	AD	Autosomal dominant progressive external ophthalmoplegia (adPEO) with mitochondrial DNA (mtDNA) deletions-4 (PEOA4)
P93	Male	1Y	SETBP1,NM_015559.3	c.1247A>G	p.H416 R	Missense				HP:0001250 Seizures;HP:0002353 EEG abnormality;HP:0001903 Anemia;HP:0002090 Pneumonia;HP:0002094 Dyspnea;HP:0002878 Respiratory failure;HP:0002719 Recurrent infections;HP:0002721 Immunodeficiency;HP:0002014 Diarrhea	AD	Mental retardation autosomal dominant-29；;Schinzel Giedion syndrome
P94	Female	1Y	KCNQ2,NM_172107.4	c.838T>C	p.Y280H	Missense				HP:0001250 Seizures;HP:0200134 Epileptic encephalopathy	AD	Developmental and epileptic encephalopathy 7;benign familial neonatal seizures-1
P95	Female	2Y	GNAO1,NM_138736.3	c.877+5A>G		Splicing				HP:0001249 Intellectual disability;HP:0001250 Seizures;HP:0002540 Inability to walk;HP:0002333 Motor deterioration;HP:0001945 Fever;HP:0012735 Cough;HP:0003698 Difficulty standing;HP:0002013 Vomiting	AD	Early infantile epileptic encephalopathy 17
P96	Male	3Y	SYNGAP1,NM_006772.3	c.599T>A	p.L200X	Nonsense				HP:0001250 Seizures;HP:0000750 Delayed speech and language development;HP:0001249 Intellectual disability;HP:0011344 Severe global developmental delay;HP:0002353 EEG abnormality;HP:0003739 Myoclonic spasms;HP:0002333 Motor deterioration;HP:0001510 Growth delay;HP:0008315 Decreased plasma free carnitine;HP:0001410 Decreased liver function	AD	Mental retardation autosomal dominant 5
P97	Female	1Y	SCN2A,NM_001040143.2	c.4963A>G	p.M1655V	Missense				HP:0001250 Seizures;HP:0002353 EEG abnormality;HP:0000952 Jaundice;HP:0003808 Abnormal muscle tone	AD	Benign familial neonatal infantile seizures-3，Early infantile epileptic encephalopathy-11
P98	Male	4Y	SCN1B,NM_199037.5	c.548G>A	W183X	Nonsense				HP:0001250 Seizures;HP:0002353 EEG abnormality	AD	Generalized epilepsy with febrile seizures plus type-1
P99	Male	7Y	HNRNPU,NM_031844.3	c.2219G>C	p.G740A	Missense				HP:0001250 Seizures;HP:0002373 Febrile seizures;HP:0011947 Respiratory tract infection	AD	Epileptic encephalopathy early infantile 54
P100	Male	1Y	CACNB4,NM_000726.4	c.1550G>A	p. R517Q	Missense				HP:0001250 Seizures;HP:0002133 Status epilepticus;HP:0012719 Functional abnormality of the gastrointestinal tract	AD	epilepsy idiopathic generalized 9(Heterogeneous);Idiopathic generalized epilepsy;Episodic ataxia type-5
P101	Female	1Y	HNRNPU,NM_031844.3	c.1169A>C	p.N390T	Missense				HP:0001250 Seizures;HP:0002353 EEG abnormality;HP:0010845 EEG with generalized slow activity;HP:0001873 Thrombocytopenia;HP:0001945 Fever;HP:0002181 Cerebral edema;HP:0012387 Bronchitis;HP:0100806 Sepsis	AD	Epileptic encephalopathy early infantile 54
P102	Male	1Y	HECW2,NM_020760.4	c.1160G>C	p. R387T	Missense				HP:0001250 Seizures;HP:0010533 Spasmus nutans;HP:0001249 Intellectual disability;HP:0011344 Severe global developmental delay;HP:0002333 Motor deterioration;HP:0002353 EEG abnormality;HP:0001945 Fever;HP:0012387 Bronchitis;HP:0012735 Cough	AD	Neurodevelopmental disorder with hypotonia seizures and absent language
P103	Female	1Y	SCN1A,NM_001165963.3	c.3982T>C	p.S1328P	Missense				HP:0001250 Seizures;HP:0002151 Increased serum lactate	AD	Severe myoclonic epilepsy in infancy; Familial hemiplegic migraine type 3; Generalized epilepsy with febrile seizures plus type 2
P104	Male	2Y	CHD8,NM_001170629.2	c.5275A>C	p.S1759 R	Missense				HP:0001250 Seizures;HP:0001249 Intellectual disability	AD	Autism susceptibility to 18
P105	Female	13Y	KCNQ2,NM_172107.4	c.1632-5T>A		Splicing				HP:0001250 Seizures	AD	Developmental and epileptic encephalopathy 7;benign familial neonatal seizures-1
P106	Female	25Y	STX1B,NM_052874.5	c.365T>A	p.L122Q	Missense				HP:0001250 Seizures	AD	Generalized epilepsy with febrile seizures plus type 9
P107	Male	26Y	SPTAN1,NM_001363759.2	c.5509G>A	p.D1837N	Missense				HP:0001250 Seizures	AD	Early infantile epileptic encephalopathy 5
P108	Female	2Y	KMT2C,NM_170606.3	c.2961C>G	p.Y987X	Nonsense				HP:0001250 Seizures;HP:0200134 Epileptic encephalopathy	AD	Kleefstra syndrome2
P109	Female	5Y	KCNQ3,NM_001204824.2	c.1403A>G	p.N468S	Missense				HP:0001250 Seizures	AD	Benign familial neonatal seizures 2；Benign familial neonatal seizures
P110	Male	4Y	ALG13,NM_001099922.3	c.3290C>T	p.P1097L	Missense				HP:0001250 Seizures;HP:0000496 Abnormality of eye movement;HP:0001281 Tetany;HP:0002063 Rigidity;HP:0025401 Staring gaze	XLD	Developmental and epileptic encephalopathy 36
P111	Male	20D	KCNQ2,NM_172107.4	c.1035A>C	p.R345S	Missense				HP:0001250 Seizures;HP:0000496 Abnormality of eye movement;HP:0001281 Tetany;HP:0002063 Rigidity;HP:0025401 Staring gaze	AD	Developmental and epileptic encephalopathy 7;benign familial neonatal seizures-1
P112	Male	3M	KCNQ1OT1,NM_000218.3	Methylation		Methylation				HP:0001250 Seizures;HP:0000069 Abnormality of the ureter;HP:0000157 Abnormality of the tongue;HP:0001281 Tetany;HP:0001631 Defect in the atrial septum;HP:0002090 Pneumonia;HP:0002240 Hepatomegaly	AD	Beckwith-Wiedemann
			IDS,NM_000202.8	c.470C>A	p.P157H	Missense					XLR	Mucopolysaccharidosis II
P113	Male	24D	ACADS,NM_000017.4	c.625G>A	p.G209S	Missense	c.625G>A	p.G209S	Missense	HP:0001250 Seizures;HP:0001281 Tetany;HP:0032245 Abnormal metabolism;HP:0002917 Hypomagnesemia;HP:0002148 Hypophosphatemia;HP:0001396 Cholestasis;HP:0002902 Hyponatremia;HP:0001903 Anemia;HP:0001942 Metabolic acidosis	AR	Short-chain deficiency of Acyl-CoA dehydrogenase
P114	Male	83D	ACADVL,NM_001270447.1	c.298_299delCA	p.Q100Vfs*3	Frameshift	c.513C>A	p.D171E	Missense	HP:0001250 Seizures;HP:0000496 Abnormality of eye movement;HP:0001281 Tetany;HP:0001943 Hypoglycemia;HP:0002151 Increased serum lactate;HP:0007185 Loss of consciousness	AR	very long-chain acyl-CoA dehydrogenase deficiency
P115	Male	2Y	KRIT1,NM_004912.4	c.263-2_263-1insTTA		Splicing				HP:0001250 Seizures;HP:0001281 Tetany	AD	Cerebral cavernous malformations-1
P116	Female	3Y	CASR,NM_001178065.2	c.3025C>T	p.R1009X	Nonsense				HP:0001250 Seizures	AD	Hypocalcemia, autosomal dominant, with Bartter syndrome; idiopathic generalized epilepsy-8
P117	Female	12D	GLRA1,NM_001146040.2	c.1049G>A	p.R350K	Missense				HP:0001250 Seizures;HP:0001281 Tetany;HP:0100033 Tics	AD	Hyperekplexia 1
P118	Female	23D	SLC6A5,NM_004211.5	c.1274C>T	p.T425M	Missense	c.1870G>C	p.G624R	Missense	HP:0001250 Seizures;HP:0001188 Hand clenching;HP:0001276 Hypertonia;HP:0001298 Encephalopathy;HP:0001281 Tetany;HP:0002353 EEG abnormality	AR	Hyperekplexia 3
P119	Male	8D	DGUOK,NM_001318859.2	c.534G>A	p.W178X	Nonsense	c.534G>A	p.W178X	Nonsense	HP:0001250 Seizures;HP:0000961 Cyanosis;HP:0001612 Weak cry;HP:0001873 Thrombocytopenia;HP:0001903 Anemia;HP:0001946 Ketosis;HP:0002900 Hypokalemia;HP:0002917 Hypomagnesemia;HP:0008360 Neonatal hypoproteinemia;HP:0010917 Abnormality of tyrosine metabolism;HP:0002352 Leukoencephalopathy;HP:0001396 Cholestasis;HP:0001943 Hypoglycemia	AR	Mitochondrial DNA depletion syndrome-3
P120	Male	4D	GALC,NM_000153.4	c.1901T>C	p.L634S	Missense	c.1901T>C	p.L634S	Missense	HP:0001250 Seizures;HP:0001298 Encephalopathy;HP:0001342 Cerebral hemorrhage;HP:0002138 Subarachnoid hemorrhage;HP:0002170 Intracranial hemorrhage;HP:0002181 Cerebral edema;HP:0002637 Cerebral ischemia;HP:0002922 Increased CSF protein;HP:0100309 Subdural hemorrhage;HP:0100659 Abnormality of the cerebral vasculature;HP:0020110 Bone fracture;HP:0001063 Acrocyanosis;HP:0001643 Patent ductus arterios…	AR	Krabbe disease
P121	Female	4Y	MECP2,NM_001110792.2	c.791delG#	p.G264Afs* 37	Frameshift				HP:0001250 Seizures;HP:0000717 Autism;HP:0003551 Difficulty climbing stairs	XLD	Rett syndrome
P122	Male	10D	HK1,NM_001322365.1	c.34C>T	p.R12X	Nonsense				HP:0001250 Seizures;HP:0001276 Hypertonia	AD	Neurodevelopmental disorder with visual defects and brain anomalies
P123	Female	7Y	CHRNB2,NM_000748.3	c.100G>C	p.E34Q	Missense				HP:0001250 Seizures;HP:0002353 EEG abnormality	AD	Nocturnal frontal lobe epilepsy-3
P124	Female	6M	PRRT2,NM_001256442.2	c.848T>C	p.V283A	Missense				HP:0001250 Seizures;HP:0002170 Intracranial hemorrhage;HP:0002904 Hyperbilirubinemia	AD	Familial infantile convulsions with paroxysmal choreoathetosis;Benign familial infantile seizures-2
P125	Male	2M	ARX,NM_139058.3	c.1447_c.1448insTTCGGCA#	p.R483Ifs*51	Frameshift				HP:0001250 Seizures;HP:0000574 Thick eyebrow;HP:0001263 Global developmental delay;HP:0001265 Hyporeflexia;HP:0008897 Postnatal growth retardation;HP:0001641 Abnormality of the pulmonary valve;HP:0001601 Laryngomalacia;HP:0002090 Pneumonia;HP:0002876 Episodic tachypnea;HP:0012735 Cough;HP:0004395 Malnutrition	XLR	Developmental and epileptic encephalopathy-1
P126	Female	6M	NIPBL,NM_133433.4	c.7816dup#	p.I2606Nfs*26	Frameshift				HP:0001250 Seizures;HP:0002353 EEG abnormality	AD	Cornelia de Lange syndrome 1
P127	Female	1Y	PCDH19,NM_001184880.2	c.263A>C#	p.D88A	Missense				HP:0001250 Seizures;HP:0031817 Decreased circulating parathyroid hormone level;HP:0001987 Hyperammonemia	XLR	Early infantile epileptic encephalopathy-9
P128	Female	3M	SCN8A,NM_001330260.2	c.3893T>C#	p.L1298P	Missense				HP:0001250 Seizures;HP:0011171 Simple febrile seizures;HP:0001903 Anemia;HP:0001942 Metabolic acidosis	AD	Early infantile epileptic encephalopathy-13;Seizures benign familial infantile-5
P129	Female	1.5Y	PCDH19,NM_001184880.2	c.369C>A#	p.N123K	Missense				HP:0001250 Seizures	XLR	Early infantile epileptic encephalopathy-9
P130	Female	13D	RARS2,NM_001350505.1	c.28G>A	p.A10T	Missense	c.28G>A	p.A10T	Missense	HP:0001250 Seizures	AR	Pontocerebellar hypoplasia type 6
P131	Female	8D	ADNP,NM_001282531.3	c.3281G>A#	p.G1094E	Missense				HP:0001250 Seizures;HP:0030211 Slow pupillary light response;HP:0002353 EEG abnormality;HP:0006956 Dilation of lateral ventricles;HP:0001612 Weak cry;HP:0001643 Patent ductus arteriosus;HP:0001655 Patent foramen ovale;HP:0001942 Metabolic acidosis;HP:0002901 Hypocalcemia;HP:0003073 Hypoalbuminemia;HP:0003265 Neonatal hyperbilirubinemia;HP:0002094 Dyspnea;HP:0030842 Choking episodes;HP:0001252 Mus…	AD	Helsmoortel-van der Aa syndrome
P132	Male	6Y	STXBP1,NM_003165.4	c.889G>A#	p.A297T	Missense				HP:0001250 Seizures;HP:0000411 Protruding ear;HP:0000750 Delayed speech and language development; HP:0000752 Hyperactivity;HP:0001249 Intellectual disability;HP:0002353 EEG abnormality;HP:0012758 Neurodevelopmental delay	AD	Developmental and epileptic encephalopathy 4
P133	Male	8Y	GRIN2B,NM_000834.4	c.2515G>A#	p.E839K	Missense				HP:0001250 Seizures;HP:0001263 Global developmental delay;HP:0008897 Postnatal growth retardation	AD	Developmental and epileptic encephalopathy 27
P134	Female	5Y	COL3A1,NM_000090.3	c.528+5G>A		Splicing				HP:0001250 Seizures;HP:0012434 Delayed social development;HP:0000750 Delayed speech and language development;HP:0001263 Global developmental delay;HP:0001270 Motor delay;HP:0002317 Unsteady gait;HP:0006872 Cerebral hypoplasia;HP:0001324 Muscle weakness;HP:0001762 Talipes equinovarus	AD	Ehlers-Danlos syndrome type IV
P135	Female	5Y	SCN2A,NM_001040143.2	c.2658_c.2659delGGinsTT	p.886-887del LVinsFL	Missense				HP:0001250 Seizures;HP:0003593 Infantile onset;HP:0002333 Motor deterioration;HP:0002187 Intellectual disability, profound;HP:0010862 Delayed fine motor development;HP:0012434 Delayed social development;HP:0000733 Stereotypic behavior;HP:0000957 Cafe-au-lait spot;HP:0012704 Widened subarachnoid space	AD	Benign familial neonatal infantile seizures-3,Early infantile epileptic encephalopathy-11
P136	Female	1Y	N/A	N/A	N/A	N/A	N/A	N/A	N/A	HP:0001250 Seizures;HP:0001281 Tetany	N/A	N/A
P137	Male	10M	N/A	N/A	N/A	N/A	N/A	N/A	N/A	HP:0001250 Seizures	N/A	N/A
P138	Female	8M	N/A	N/A	N/A	N/A	N/A	N/A	N/A	HP:0001250 Seizures;HP:0011097 Epileptic spasms	N/A	N/A
P139	Female	1Y	N/A	N/A	N/A	N/A	N/A	N/A	N/A	HP:0001250 Seizures	N/A	N/A
P140	Male	3M	N/A	N/A	N/A	N/A	N/A	N/A	N/A	HP:0001250 Seizures;HP:0001281 Tetany	N/A	N/A
P141	Female	1Y	N/A	N/A	N/A	N/A	N/A	N/A	N/A	HP:0001250 Seizures;HP:0001281 Tetany	N/A	N/A
P142	Female	1Y	N/A	N/A	N/A	N/A	N/A	N/A	N/A	HP:0001250 Seizures;HP:0001281 Tetany	N/A	N/A
P143	Female	8M	N/A	N/A	N/A	N/A	N/A	N/A	N/A	HP:0001250 Seizures	N/A	N/A
P144	Male	9M	N/A	N/A	N/A	N/A	N/A	N/A	N/A	HP:0001250 Seizures;HP:0002333 Motor deterioration;HP:0006956 Dilation of lateral ventricles;HP:0001263 Global developmental delay	N/A	N/A
P145	Female	32D	N/A	N/A	N/A	N/A	N/A	N/A	N/A	HP:0001250 Seizures	N/A	N/A
P146	Male	6M	N/A	N/A	N/A	N/A	N/A	N/A	N/A	HP:0001250 Seizures;HP:0001281 Tetany	N/A	N/A
P147	Female	25D	N/A	N/A	N/A	N/A	N/A	N/A	N/A	HP:0001250 Seizures	N/A	N/A
P148	Male	41D	N/A	N/A	N/A	N/A	N/A	N/A	N/A	HP:0001250 Seizures;HP:0001281 Tetany	N/A	N/A
P149	Male	12Y	N/A	N/A	N/A	N/A	N/A	N/A	N/A	HP:0001250 Seizures;HP:0001052 Nevus flammeus	N/A	N/A
P150	Male	21D	N/A	N/A	N/A	N/A	N/A	N/A	N/A	HP:0001250 Seizures;HP:0002353 EEG abnormality	N/A	N/A
P151	Female	2Y	N/A	N/A	N/A	N/A	N/A	N/A	N/A	HP:0001250 Seizures;HP:0001250 Seizures	N/A	N/A
P152	Male	6M	N/A	N/A	N/A	N/A	N/A	N/A	N/A	HP:0001250 Seizures;HP:0006872 Cerebral hypoplasia	N/A	N/A
P153	Male	9M	N/A	N/A	N/A	N/A	N/A	N/A	N/A	HP:0001250 Seizures	N/A	N/A
P154	Female	2M	N/A	N/A	N/A	N/A	N/A	N/A	N/A	HP:0001250 Seizures;HP:0001281 Tetany;HP:0006956 Dilation of lateral ventricles	N/A	N/A
P155	Male	1Y	N/A	N/A	N/A	N/A	N/A	N/A	N/A	HP:0001250 Seizures;HP:0001281 Tetany;HP:0007018 Attention deficit hyperactivity disorder	N/A	N/A
P156	Male	6M	N/A	N/A	N/A	N/A	N/A	N/A	N/A	HP:0001250 Seizures	N/A	N/A
P157	Female	4M	N/A	N/A	N/A	N/A	N/A	N/A	N/A	HP:0001250 Seizures;HP:0001263 Global developmental delay;HP:0001281 Tetany;HP:0002518 Abnormality of the periventricular white matter	N/A	N/A
P158	Male	8Y	N/A	N/A	N/A	N/A	N/A	N/A	N/A	HP:0001250 Seizures	N/A	N/A
P159	Female	1.5Y	N/A	N/A	N/A	N/A	N/A	N/A	N/A	HP:0001250 Seizures;HP:0001028 Hemangioma;HP:0001281 Tetany;HP:0001629 Ventricular septal defect;HP:0002353 EEG abnormality	N/A	N/A
P160	Male	38D	N/A	N/A	N/A	N/A	N/A	N/A	N/A	HP:0001250 Seizures	N/A	N/A
P161	Female	5Y	N/A	N/A	N/A	N/A	N/A	N/A	N/A	HP:0001250 Seizures	N/A	N/A
P162	Male	3Y	N/A	N/A	N/A	N/A	N/A	N/A	N/A	HP:0001250 Seizures	N/A	N/A
P163	Male	4D	N/A	N/A	N/A	N/A	N/A	N/A	N/A	HP:0001250 Seizures;HP:0000952 Jaundice;HP:0003265 Neonatal hyperbilirubinemia;HP:0001298 Encephalopathy;HP:0001281 Tetany;HP:0003808 Abnormal muscle tone	N/A	N/A
P164	Female	2M	N/A	N/A	N/A	N/A	N/A	N/A	N/A	HP:0001250 Seizures;HP:0002181 Cerebral edema	N/A	N/A
P165	Female	3M	N/A	N/A	N/A	N/A	N/A	N/A	N/A	HP:0001250 Seizures;HP:0001281 Tetany	N/A	N/A
P166	Male	4Y	N/A	N/A	N/A	N/A	N/A	N/A	N/A	HP:0001250 Seizures;HP:0001281 Tetany	N/A	N/A
P167	Male	8M	N/A	N/A	N/A	N/A	N/A	N/A	N/A	HP:0001250 Seizures;HP:0001281 Tetany	N/A	N/A
P168	Male	2Y	N/A	N/A	N/A	N/A	N/A	N/A	N/A	HP:0001250 Seizures	N/A	N/A
P169	Male	4D	N/A	N/A	N/A	N/A	N/A	N/A	N/A	HP:0001250 Seizures;HP:0001281 Tetany;HP:0025119 Violet lip discoloration;HP:0025401 Staring gaze;HP:0001274 Agenesis of corpus callosum;HP:0030047 Abnormality of lateral ventricle;HP:0001302 Pachygyria	N/A	N/A
P170	Male	11D	N/A	N/A	N/A	N/A	N/A	N/A	N/A	HP:0001250 Seizures	N/A	N/A
P171	Male	1Y	N/A	N/A	N/A	N/A	N/A	N/A	N/A	HP:0001250 Seizures;HP:0001167 Abnormality of finger	N/A	N/A
P172	Male	6M	N/A	N/A	N/A	N/A	N/A	N/A	N/A	HP:0001250 Seizures;HP:0001263 Global developmental delay;HP:0002527 Falls;HP:0005961 Hypoargininemia;HP:0012387 Bronchitis	N/A	N/A
P173	Female	4Y	N/A	N/A	N/A	N/A	N/A	N/A	N/A	HP:0001250 Seizures;HP:0003593 Infantile onset;HP:0002194 Delayed gross motor development;HP:0000750 Delayed speech and language development;HP:0006872 Cerebral hypoplasia;HP:0012448 Delayed myelination;HP:0011182 Epileptiform EEG discharges	N/A	N/A
P174	Male	3Y	N/A	N/A	N/A	N/A	N/A	N/A	N/A	HP:0001250 Seizures;HP:0001263 Global developmental delay	N/A	N/A
P175	Female	28D	N/A	N/A	N/A	N/A	N/A	N/A	N/A	HP:0001250 Seizures;HP:0003593 Infantile onset;HP:0002194 Delayed gross motor development;HP:0000735 Impaired social interactions;HP:0001252 Muscular hypotonia;HP:0002353 EEG abnormality	N/A	N/A
P176	Female	5M	N/A	N/A	N/A	N/A	N/A	N/A	N/A	HP:0001250 Seizures;HP:0002333 Motor deterioration;HP:0000726 Dementia;HP:0000750 Delayed speech and language development	N/A	N/A
P177	Female	8M	N/A	N/A	N/A	N/A	N/A	N/A	N/A	HP:0001250 Seizures;HP:0200134 Epileptic encephalopathy;HP:0000252 Microcephaly;HP:0010864 Intellectual disability, severe	N/A	N/A
P178	Female	10M	N/A	N/A	N/A	N/A	N/A	N/A	N/A	HP:0001250 Seizures;HP:0001259 Coma;HP:0001281 Tetany;HP:0001945 Fever;HP:0002371 Loss of speech;HP:0002383 Encephalitis;HP:0002540 Inability to walk;HP:0002960 Autoimmunity;HP:0040293 Right hemiplegia	N/A	N/A
P179	Female	36D	N/A	N/A	N/A	N/A	N/A	N/A	N/A	HP:0001250 Seizures;HP:0001281 Tetany;HP:0001943 Hypoglycemia	N/A	N/A
P180	Male	24D	N/A	N/A	N/A	N/A	N/A	N/A	N/A	HP:0001250 Seizures	N/A	N/A
P181	Male	4M	N/A	N/A	N/A	N/A	N/A	N/A	N/A	HP:0001250 Seizures	N/A	N/A
P182	Female	2Y	N/A	N/A	N/A	N/A	N/A	N/A	N/A	HP:0001250 Seizures	N/A	N/A
P183	Male	3Y	N/A	N/A	N/A	N/A	N/A	N/A	N/A	HP:0001250 Seizures;HP:0000750 Delayed speech and language development	N/A	N/A
P184	Male	22D	N/A	N/A	N/A	N/A	N/A	N/A	N/A	HP:0001250 Seizures;HP:0200134 Epileptic encephalopathy;HP:0007039 Symmetric lesions of the basal ganglia	N/A	N/A
P185	Male	29D	N/A	N/A	N/A	N/A	N/A	N/A	N/A	HP:0001250 Seizures	N/A	N/A
P186	Male	8M	N/A	N/A	N/A	N/A	N/A	N/A	N/A	HP:0001250 Seizures;+K191:K192HP:0000006 Autosomal dominant inheritance;HP:0001417 X-linked inheritance	N/A	N/A
P187	Male	4D	N/A	N/A	N/A	N/A	N/A	N/A	N/A	HP:0001250 Seizures;HP:0002342 Intellectual disability, moderate	N/A	N/A
P188	Female	4Y	N/A	N/A	N/A	N/A	N/A	N/A	N/A	HP:0001250 Seizures;HP:0000750 Delayed speech and language development;HP:0001629 Ventricular septal defect	N/A	N/A
P189	Male	10M	N/A	N/A	N/A	N/A	N/A	N/A	N/A	HP:0001250 Seizures;HP:0001263 Global developmental delay;HP:0001254 Lethargy;HP:0001640 Cardiomegaly;HP:0001638 Cardiomyopathy;HP:0001903 Anemia;HP:0004360 Abnormality of acid-base homeostasis;HP:0006554 Acute hepatic failure;HP:0001943 Hypoglycemia;HP:0012448 Delayed myelination	N/A	N/A
P190	Female	7M	N/A	N/A	N/A	N/A	N/A	N/A	N/A	HP:0001250 Seizures;HP:0002333 Motor deterioration;HP:0000726 Dementia;HP:0000750 Delayed speech and language development	N/A	N/A
P191	Female	1Y	N/A	N/A	N/A	N/A	N/A	N/A	N/A	HP:0001250 Seizures	N/A	N/A
P192	Female	2Y	N/A	N/A	N/A	N/A	N/A	N/A	N/A	HP:0001250 Seizures;HP:0001943 Hypoglycemia;HP:0000842 Hyperinsulinemia;HP:0001987 Hyperammonemia	N/A	N/A
P193	Male	2Y	N/A	N/A	N/A	N/A	N/A	N/A	N/A	HP:0001250 Seizures;HP:0012469 Infantile spasms	N/A	N/A
P194	Male	1Y	N/A	N/A	N/A	N/A	N/A	N/A	N/A	HP:0001250 Seizures;HP:0001943 Hypoglycemia;HP:0011947 Respiratory tract infection	N/A	N/A
P195	Female	1Y	N/A	N/A	N/A	N/A	N/A	N/A	N/A	HP:0001250 Seizures	N/A	N/A
P196	Male	2Y	N/A	N/A	N/A	N/A	N/A	N/A	N/A	HP:0001250 Seizures;HP:0011947 Respiratory tract infection;HP:0000365 Hearing impairment	N/A	N/A
P197	Male	3M	N/A	N/A	N/A	N/A	N/A	N/A	N/A	HP:0001250 Seizures	N/A	N/A
P198	Female	1Y	N/A	N/A	N/A	N/A	N/A	N/A	N/A	HP:0001250 Seizures;HP:0001961 Hypoplastic heart;HP:0000402 Stenosis of the external auditory canal	N/A	N/A
P199	Male	3Y	N/A	N/A	N/A	N/A	N/A	N/A	N/A	HP:0001250 Seizures;HP:0002373 Febrile seizures;HP:0002133 Status epilepticus;HP:0011110 Tonsillitis	N/A	N/A
P200	Male	7M	N/A	N/A	N/A	N/A	N/A	N/A	N/A	HP:0001250 Seizures;HP:0002090 Pneumonia;HP:0012393 Allergy;HP:0001350 Slurred speech	N/A	N/A
P201	Female	1Y	N/A	N/A	N/A	N/A	N/A	N/A	N/A	HP:0001250 Seizures;HP:0002373 Febrile seizures	N/A	N/A
P202	Male	1M	N/A	N/A	N/A	N/A	N/A	N/A	N/A	HP:0001250 Seizures;HP:0011947 Respiratory tract infection	N/A	N/A
P203	Female	1Y	N/A	N/A	N/A	N/A	N/A	N/A	N/A	HP:0012469 Infantile spasms;HP:0001250 Seizures	N/A	N/A
P204	Female	1M	N/A	N/A	N/A	N/A	N/A	N/A	N/A	HP:0001250 Seizures	N/A	N/A
P205	Male	2Y	N/A	N/A	N/A	N/A	N/A	N/A	N/A	HP:0001250 Seizures;HP:0011172 Complex febrile seizures;HP:0000750 Delayed speech and language development	N/A	N/A
P206	Female	1Y	N/A	N/A	N/A	N/A	N/A	N/A	N/A	HP:0001250 Seizures	N/A	N/A
P207	Male	25D	N/A	N/A	N/A	N/A	N/A	N/A	N/A	HP:0001250 Seizures;HP:0002383 Encephalitis;HP:0008897 Postnatal growth retardation	N/A	N/A
P208	Female	3Y	N/A	N/A	N/A	N/A	N/A	N/A	N/A	HP:0001250 Seizures	N/A	N/A
P209	Female	2M	N/A	N/A	N/A	N/A	N/A	N/A	N/A	HP:0001250 Seizures;HP:0002901 Hypocalcemia	N/A	N/A
P210	Male	1Y	N/A	N/A	N/A	N/A	N/A	N/A	N/A	HP:0001250 Seizures;HP:0011947 Respiratory tract infection	N/A	N/A
P211	Male	2M	N/A	N/A	N/A	N/A	N/A	N/A	N/A	HP:0001250 Seizures;HP:0001281 Tetany;HP:0002373 Febrile seizures	N/A	N/A
P212	Male	23D	N/A	N/A	N/A	N/A	N/A	N/A	N/A	HP:0001250 Seizures;HP:0001281 Tetany	N/A	N/A
P213	Male	2M	N/A	N/A	N/A	N/A	N/A	N/A	N/A	HP:0001250 Seizures	N/A	N/A
P214	Female	3M	N/A	N/A	N/A	N/A	N/A	N/A	N/A	HP:0001250 Seizures	N/A	N/A
P215	Male	1Y	N/A	N/A	N/A	N/A	N/A	N/A	N/A	HP:0001250 Seizures;HP:0001945 Fever;HP:0011947 Respiratory tract infection;HP:0002373 Febrile seizures	N/A	N/A
P216	Female	1Y	N/A	N/A	N/A	N/A	N/A	N/A	N/A	HP:0001250 Seizures	N/A	N/A
P217	Male	9M	N/A	N/A	N/A	N/A	N/A	N/A	N/A	HP:0001250 Seizures	N/A	N/A
P218	Female	1Y	N/A	N/A	N/A	N/A	N/A	N/A	N/A	HP:0001250 Seizures	N/A	N/A
P219	Female	1Y	N/A	N/A	N/A	N/A	N/A	N/A	N/A	HP:0001250 Seizures;HP:0000750 Delayed speech and language development;HP:0002373 Febrile seizures;HP:0001945 Fever;HP:0011947 Respiratory tract infection;HP:0012735 Cough	N/A	N/A
P220	Male	6M	N/A	N/A	N/A	N/A	N/A	N/A	N/A	HP:0001250 Seizures;HP:0040155 Elevated urinary 3-hydroxybutyric acid;HP:0001298 Encephalopathy;HP:0002453 Abnormality of the globus pallidus;HP:0001945 Fever;HP:0001946 Ketosis;HP:0002090 Pneumonia;HP:0012735 Cough;HP:0002013 Vomiting;HP:0004395 Malnutrition	N/A	N/A
P221	Female	7M	N/A	N/A	N/A	N/A	N/A	N/A	N/A	HP:0001250 Seizures;HP:0001287 Meningitis;HP:0009098 Chronic oral candidiasis;HP:0001903 Anemia;HP:0001928 Abnormality of coagulation;HP:0001945 Fever;HP:0002902 Hyponatremia;HP:0002721 Immunodeficiency;HP:0002014 Diarrhea;HP:0002243 Protein-losing enteropathy	N/A	N/A
P222	Female	28D	N/A	N/A	N/A	N/A	N/A	N/A	N/A	HP:0001250 Seizures;HP:0002373 Febrile seizures	N/A	N/A
P223	Male	1M	N/A	N/A	N/A	N/A	N/A	N/A	N/A	HP:0001250 Seizures;HP:0000750 Delayed speech and language development;HP:0012469 Infantile spasms	N/A	N/A
P224	Male	2M	N/A	N/A	N/A	N/A	N/A	N/A	N/A	HP:0001250 Seizures;HP:0002353 EEG abnormality;HP:0040197 Encephalomalacia;HP:0001875 Neutropenia;HP:0001882 Leukopenia;HP:0001903 Anemia;HP:0001945 Fever;HP:0002090 Pneumonia;HP:0011947 Respiratory tract infection	N/A	N/A
P225	Female	4M	N/A	N/A	N/A	N/A	N/A	N/A	N/A	HP:0001250 Seizures;HP:0002353 EEG abnormality;HP:0012469 Infantile spasms;HP:0002014 Diarrhea	N/A	N/A
P226	Male	6M	N/A	N/A	N/A	N/A	N/A	N/A	N/A	HP:0001250 Seizures;HP:0010533 Spasmus nutans;HP:0012469 Infantile spasms;HP:0009719 Hypomelanotic macules	N/A	N/A
P227	Male	1Y	N/A	N/A	N/A	N/A	N/A	N/A	N/A	HP:0001250 Seizures;HP:0002500 Abnormality of the cerebral white matter;HP:0002353 EEG abnormality;HP:0002373 Febrile seizures;HP:0012447 Abnormal myelination;HP:0200017 Cerebral white matter agenesis	N/A	N/A
P228	Female	2M	N/A	N/A	N/A	N/A	N/A	N/A	N/A	HP:0001250 Seizures;HP:0001269 Hemiparesis;HP:0001249 Intellectual disability	N/A	N/A
P229	Male	3M	N/A	N/A	N/A	N/A	N/A	N/A	N/A	HP:0001250 Seizures	N/A	N/A
P230	Male	5M	N/A	N/A	N/A	N/A	N/A	N/A	N/A	HP:0001250 Seizures	N/A	N/A
P231	Male	8M	N/A	N/A	N/A	N/A	N/A	N/A	N/A	HP:0001250 Seizures;HP:0200134 Epileptic encephalopathy	N/A	N/A
P232	Male	1Y	N/A	N/A	N/A	N/A	N/A	N/A	N/A	HP:0001250 Seizures;HP:0000729 Autistic behavior	N/A	N/A
P233	Male	3Y	N/A	N/A	N/A	N/A	N/A	N/A	N/A	HP:0001250 Seizures;HP:0001249 Intellectual disability	N/A	N/A
P234	Male	2Y	N/A	N/A	N/A	N/A	N/A	N/A	N/A	HP:0001250 Seizures;HP:0000951 Abnormality of the skin;HP:0000953 Hyperpigmentation of the skin	N/A	N/A
P235	Male	3M	N/A	N/A	N/A	N/A	N/A	N/A	N/A	HP:0001250 Seizures	N/A	N/A
P236	Female	2M	N/A	N/A	N/A	N/A	N/A	N/A	N/A	HP:0001250 Seizures;HP:0001302 Pachygyria;HP:0002079 Hypoplasia of the corpus callosum;HP:0001903 Anemia	N/A	N/A
P237	Male	2M	N/A	N/A	N/A	N/A	N/A	N/A	N/A	HP:0001250 Seizures;HP:0025439 Pharyngitis;HP:0030788 Impacted cerumen;HP:0001298 Encephalopathy;HP:0011171 Simple febrile seizures;HP:0001882 Leukopenia;HP:0001945 Fever;HP:0032436 Abnormal C-reactive protein level;HP:0012735 Cough	N/A	N/A
P238	Male	8M	N/A	N/A	N/A	N/A	N/A	N/A	N/A	HP:0001250 Seizures;HP:0011171 Simple febrile seizures	N/A	N/A
P239	Female	9M	N/A	N/A	N/A	N/A	N/A	N/A	N/A	HP:0001250 Seizures;HP:0002315 Headache	N/A	N/A
P240	Female	1Y	N/A	N/A	N/A	N/A	N/A	N/A	N/A	HP:0001250 Seizures	N/A	N/A
P241	Female	1Y	N/A	N/A	N/A	N/A	N/A	N/A	N/A	HP:0001250 Seizures	N/A	N/A
P242	Male	1Y	N/A	N/A	N/A	N/A	N/A	N/A	N/A	HP:0001250 Seizures;HP:0001945 Fever	N/A	N/A
P243	Male	2Y	N/A	N/A	N/A	N/A	N/A	N/A	N/A	HP:0001250 Seizures	N/A	N/A
P244	Female	7M	N/A	N/A	N/A	N/A	N/A	N/A	N/A	HP:0001250 Seizures;HP:0000286 Epicanthus;HP:0000685 Hypoplasia of teeth;HP:0000316 Hypertelorism;HP:0000369 Low-set ears;HP:0000750 Delayed speech and language development;HP:0001249 Intellectual disability;HP:0002167 Neurological speech impairment;HP:0000821 Hypothyroidism	N/A	N/A
P245		9M	N/A	N/A	N/A	N/A	N/A	N/A	N/A	HP:0001250 Seizures	N/A	N/A
P246	Male	6M	N/A	N/A	N/A	N/A	N/A	N/A	N/A	HP:0001250 Seizures;HP:0011338 Abnormality of mouth shape;HP:0000324 Facial asymmetry;HP:0001281 Tetany	N/A	N/A
P247	Male	42D	N/A	N/A	N/A	N/A	N/A	N/A	N/A	HP:0001250 Seizures;HP:0001281 Tetany	N/A	N/A
P248	Female	5Y	N/A	N/A	N/A	N/A	N/A	N/A	N/A	HP:0001250 Seizures;HP:0001281 Tetany	N/A	N/A
P249	Male	3Y	N/A	N/A	N/A	N/A	N/A	N/A	N/A	HP:0001250 Seizures	N/A	N/A
P250	Male	21D	N/A	N/A	N/A	N/A	N/A	N/A	N/A	HP:0001250 Seizures;HP:0012469 Infantile spasms;HP:0001631 Defect in the atrial septum;HP:0001252 Muscular hypotonia	N/A	N/A
P251	Male	46D	N/A	N/A	N/A	N/A	N/A	N/A	N/A	HP:0001250 Seizures;HP:0000952 Jaundice;HP:0001945 Fever;HP:0002151 Increased serum lactate;HP:0012735 Cough	N/A	N/A
P252	Male	26D	N/A	N/A	N/A	N/A	N/A	N/A	N/A	HP:0001250 Seizures	N/A	N/A
P253	Female	12Y	N/A	N/A	N/A	N/A	N/A	N/A	N/A	HP:0001250 Seizures	N/A	N/A
P254	Male	4Y	N/A	N/A	N/A	N/A	N/A	N/A	N/A	HP:0001250 Seizures;HP:0002121 Absence seizures;HP:0002353 EEG abnormality;HP:0009900 Unilateral deafness	N/A	N/A
P255	Male	9M	N/A	N/A	N/A	N/A	N/A	N/A	N/A	HP:0001250 Seizures;HP:0002353 EEG abnormality;HP:0030829 Abnormal breath sound	N/A	N/A
P256	Male	2Y	N/A	N/A	N/A	N/A	N/A	N/A	N/A	HP:0001250 Seizures;HP:0002353 EEG abnormality	N/A	N/A
P257	Male	1Y	N/A	N/A	N/A	N/A	N/A	N/A	N/A	HP:0001250 Seizures;HP:0001263 Global developmental delay;HP:0040195 Decreased head circumference	N/A	N/A
P258	Female	2Y	N/A	N/A	N/A	N/A	N/A	N/A	N/A	HP:0001250 Seizures;HP:0002353 EEG abnormality;HP:0002079 Hypoplasia of the corpus callosum;HP:0012469 Infantile spasms;HP:0012704 Widened subarachnoid space;HP:0001631 Defect in the atrial septum;HP:0002540 Inability to walk;HP:0001344 Absent speech;HP:0001252 Muscular hypotonia	N/A	N/A
P259	Male	9M	N/A	N/A	N/A	N/A	N/A	N/A	N/A	HP:0001250 Seizures;HP:0002373 Febrile seizures;HP:0000750 Delayed speech and language development;HP:0001249 Intellectual disability	N/A	N/A
P260	Male	3D	N/A	N/A	N/A	N/A	N/A	N/A	N/A	HP:0001250 Seizures;HP:0001655 Patent foramen ovale	N/A	N/A
# de noval;Y: year’s old; M:month; D:day
