# Supplementary material for: Genetic and Phenotype Analysis of a Chinese Cohort of Infants and Children With Epilepsy
Source: Front Genet. 2022 Apr 27;13:869210. doi: 10.3389/fgene.2022.869210 (PMC9091957; doi:10.3389/fgene.2022.869210)
Supplement: Supplementary file 5 [file Table5.XLSX]

## Sheet: Table S5
Table S5 Pathway analysis of pathogenic genes detected in the 135 positive/likely positive patients.
Category	Term	Count	Genes
KEGG_PATHWAY	hsa04725:Cholinergic synapse	6	CHRNB2, GNAO1, KCNQ2, KCNQ3, CACNA1A, GNB5
KEGG_PATHWAY	hsa04728:Dopaminergic synapse	6	GNAO1, GRIN2A, CACNA1A, GNB5, GRIN2B, SCN1A
KEGG_PATHWAY	hsa05033:Nicotine addiction	4	CHRNB2, GRIN2A, CACNA1A, GRIN2B
KEGG_PATHWAY	hsa04713:Circadian entrainment	5	GNAO1, GRIN2A, GNB5, GRIN2B, CACNA1H
KEGG_PATHWAY	hsa04724:Glutamatergic synapse	5	GNAO1, GRIN2A, CACNA1A, GNB5, GRIN2B
KEGG_PATHWAY	hsa04727:GABAergic synapse	4	GNAO1, CACNA1A, GNB5, SLC6A1
KEGG_PATHWAY	hsa04010:MAPK signaling pathway	6	CACNB4, NF1, CACNA1A, FLNA, CACNA1E, CACNA1H
KEGG_PATHWAY	hsa00071:Fatty acid degradation	3	ACADVL, ACADS, ALDH7A1
KEGG_PATHWAY	hsa00280:Valine, leucine and isoleucine degradation	3	BCKDHB, ACADS, ALDH7A1
KEGG_PATHWAY	hsa04930:Type II diabetes mellitus	3	CACNA1A, CACNA1E, HK1
KEGG_PATHWAY	hsa00310:Lysine degradation	3	KMT2A, KMT2C, ALDH7A1
KEGG_PATHWAY	hsa04014:Ras signaling pathway	5	GRIN2A, SYNGAP1, NF1, GNB5, GRIN2B
KEGG_PATHWAY	hsa04721:Synaptic vesicle cycle	3	STX1B, STXBP1, CACNA1A
KEGG_PATHWAY	hsa05034:Alcoholism	4	GNAO1, GRIN2A, GNB5, GRIN2B
